# Supplementary material for: Specific T-cell subsets have a role in anti-viral immunity and pathogenesis but not viral dynamics or onwards vector transmission of an important livestock arbovirus
Source: Front Immunol. 2024 Jan 31;15:1328820. doi: 10.3389/fimmu.2024.1328820 (PMC10864546; doi:10.3389/fimmu.2024.1328820)
Supplement: Supplementary file 1 [file DataSheet_1.xlsx]

## Sheet: Raw cell counts
Raw cell counts
Removed from average due to sample issue		Day -3 (19/03/2018)							Day -2 (20/03/2018)							Day -1 (21/03/2018)							Day 0 (22/03/2018)							Day 1 (23/03/2018)							Day 2 (24/03/2018)							Day 4 (26/03/2018)
		Sheep 1							Sheep 1							Sheep 1							Sheep 1							Sheep 1							Sheep 1							Sheep 1
	Repeat 1	Repeat 2	Repeat 3	Average	StDev (±)	%Error		Repeat 1	Repeat 2	Repeat 3	Average	StDev (±)	%Error		Repeat 1	Repeat 2	Repeat 3	Average	StDev (±)	%Error		Repeat 1	Repeat 2	Repeat 3	Average	StDev (±)	%Error		Repeat 1	Repeat 2	Repeat 3	Average	StDev (±)	%Error		Repeat 1	Repeat 2	Repeat 3	Average	StDev (±)	%Error		Repeat 1	Repeat 2	Repeat 3	Average	StDev (±)	%Error
CD4+	12393	13677	14094	13388	886.561	6.62206		13014	12750	14651	13471.7	1029.83	7.64439		12485	13265	14365	13371.7	944.528	7.06365		14316	14563	15192	14877.5	444.77	2.98955		14898	16505	16104	15835.7	836.43	5.28193		14104	15825	15743	15224	970.815	6.37687		11686	11160	11084	11310	327.835	2.89863
CD4-	75301	86533	83714	81849.3	5843.56	7.13941		87312	94738	91304	91118	3716.49	4.07877		78428	77715	81271	79138	1881.32	2.37726		100819	87850	89622	88736	1252.99	1.41205		82956	93224	90893	89024.3	5383.02	6.04668		79774	88077	88844	85565	5029.79	5.87833		64597	61578	59503	61892.7	2561.54	4.13868
CD8+	3822	4366	4258	4148.67	288.009	6.94221		4864	4592	5440	4965.33	432.987	8.72019		4887	5200	5645	5244	380.911	7.26374		5963	6033	6317	6175	200.818	3.25212		7428	8223	7995	7882	409.369	5.19372		8241	9273	9187	8900.33	572.616	6.43365		6883	6310	6317	6503.33	328.82	5.05617
CD14+	1044	1211	1255	1170	111.315	9.51409		1229	1189	1434	1284	131.434	10.2363		928	1052	1200	1060	136.176	12.8468		1196	1151	1328	1239.5	125.158	10.0975		1739	1999	1962	1900	140.652	7.40274		2055	2284	2102	2147	120.95	5.63346		1286	1193	1172	1217	60.6712	4.98531
CD14-	65508	75887	72369	71254.7	5278.47	7.40789		77661	86008	80518	81395.7	4242.15	5.21176		70000	68267	70850	69705.7	1316.41	1.88853		90259	76639	77834	77236.5	844.993	1.09403		71338	80159	78402	76633	4669	6.09267		68521	75275	76423	73406.3	4269.58	5.81637		53637	51143	49016	51265.3	2312.93	4.51168
CD21+	4649	5558	5318	5175	471.07	9.1028		5017	4875	5460	5117.33	305.133	5.96274		4835	5063	5425	5107.67	297.525	5.82507		6171	6204	6097	6150.5	75.6604	1.23015		6520	6899	6588	6669	202.067	3.02994		6540	7106	6764	6803.33	285.043	4.18975		4442	4044	3999	4161.67	243.816	5.85862
WC1+ gdT cells	8749	9435	10090	9424.67	670.56	7.11494		8422	7541	9352	8438.33	905.61	10.7321		7500	8396	9221	8372.33	860.744	10.2808		9364	10060	10460	10260	282.843	2.75675		9879	11066	10529	10491.3	594.396	5.66559		9198	10518	10319	10011.7	711.646	7.10817		9674	9242	9315	9410.33	231.241	2.45731
WC1 gdT cells -	66552	77098	73624	72424.7	5374.32	7.42057		78890	87197	81952	82679.7	4201.03	5.0811		70928	69319	72050	70765.7	1372.72	1.93981		91455	77790	79162	78476	970.151	1.23624		73077	82158	80364	78533	4809.42	6.12408		70576	77559	78525	75553.3	4337.47	5.74094		54923	52336	50188	52482.3	2370.89	4.5175
Total cell number	107263	122173	119683	116373	7987.12	6.86338		122069	130664	129553	127429	4674.73	3.66851		111290	111279	116846	113138	3210.94	2.83806		145669	124233	127393	125813	2234.46	1.77601		118319	132070	129454	126614	7302.07	5.76718		112812	125130	125775	121239	7305.12	6.02539		100333	99436	95581	98450	2524.78	2.56453
Gate 4 (Lymphocytes/monocytes)	87694	100210	97808	95237.3	6642.2	6.97436		100326	107488	105955	104590	3771.16	3.60567		90913	90980	95636	92509.7	2707.69	2.92693		115135	102413	104814	103614	1697.76	1.63855		97854	109729	106997	104860	6219.24	5.931		93878	103902	104587	100789	5994.89	5.94796		76283	72738	70587	73202.7	2876.29	3.92921
Gate 5 (Granulocytes)	18395	20710	20565	19890	1296.74	6.51954		20633	22022	22366	21673.7	917.51	4.23329		19149	19104	19990	19414.3	499.049	2.57052		21960	20798	21573	21185.5	548.008	2.58671		19635	21371	21498	20834.7	1040.88	4.99591		18044	20312	20243	19533	1289.97	6.60407		22780	24876	23736	23797.3	1049.35	4.40951
Gate 6 (Eosinophils)	781	833	841	818.333	32.5781	3.98103		803	834	888	841.667	43.0155	5.11075		997	960	970	975.667	19.1398	1.96172		589	656	604	630	36.7696	5.83644		434	503	504	480.333	40.129	8.3544		512	566	585	554.333	37.8726	6.8321		956	1054	993	1001	49.4874	4.94379
		Sheep 2							Sheep 2							Sheep 2							Sheep 2							Sheep 2							Sheep 2							Sheep 2
	Repeat 1	Repeat 2	Repeat 3	Average	StDev (±)	%Error		Repeat 1	Repeat 2	Repeat 3	Average	StDev (±)	%Error		Repeat 1	Repeat 2	Repeat 3	Average	StDev (±)	%Error		Repeat 1	Repeat 2	Repeat 3	Average	StDev (±)	%Error		Repeat 1	Repeat 2	Repeat 3	Average	StDev (±)	%Error		Repeat 1	Repeat 2	Repeat 3	Average	StDev (±)	%Error		Repeat 1	Repeat 2	Repeat 3	Average	StDev (±)	%Error
CD4+	13522	13559	12745	13275.3	459.655	3.46247		14238	15399	14780	14805.7	580.925	3.92367		13279	14562	14289	14043.3	675.86	4.81267		13985	15070	14874	14643	578.21	3.94871		13021	13460	12869	13116.7	306.895	2.33973		13070	13672	14810	13850.7	883.652	6.37985		14059	14166	14082	14102.3	56.3235	0.399391
CD4-	73210	73672	66900	71260.7	3783.51	5.30939		73110	78011	79655	76925.3	3404.89	4.42622		77114	87956	84371	83147	5523.66	6.64325		65874	71248	71366	69496	3137.3	4.51436		68836	70177	68112	69041.7	1047.75	1.51756		74912	79223	83629	79254.7	4358.59	5.49947		76226	75346	73397	74989.7	1447.77	1.93063
CD8+	5520	5564	5268	5450.67	159.716	2.93022		6302	6658	6281	6413.67	211.859	3.30325		3342	3676	3650	3556	185.785	5.22455		429	509	453	463.667	41.0528	8.85395		379	447	338	388	55.0545	14.1893		274	250	301	275	25.5147	9.27807		485	432	415	444	36.5103	8.22303
CD14+	1349	1409	1380	1379.33	30.0056	2.17537		1547	1579	1566	1564	16.0935	1.02899		2248	2544	2341	2377.67	151.368	6.36625		550	633	693	625.333	71.8076	11.4831		2131	2076	2078	2095	31.1929	1.48892		2115	2114	2375	2201.33	150.401	6.83225		1671	1656	1543	1623.33	69.9738	4.3105
CD14-	66075	66453	59853	64127	3706.21	5.77949		65514	70273	72081	69289.3	3392.21	4.89571		68485	78831	75415	74243.7	5271.52	7.1003		59453	64205	64265	62641	2761.05	4.40774		59924	61235	59465	60208	918.541	1.52561		66922	71430	75078	71143.3	4085.55	5.7427		68189	67398	65837	67141.3	1196.82	1.78254
CD21+	8491	8737	8290	8506	223.877	2.63199		10311	10542	10191	10348	178.401	1.72402		9401	10286	10440	10042.3	560.723	5.58359		9499	10019	10078	9865.33	318.623	3.22972		8790	9332	8820	8980.67	304.633	3.3921		10410	10486	11377	10757.7	537.703	4.99832		8137	7927	7747	7937	195.192	2.45927
WC1+ gdT cells	5786	5810	5667	5754.33	76.5789	1.3308		6049	6159	6008	6072	78.0833	1.28596		6381	6581	6615	6525.67	126.433	1.93747		5871	6410	6408	6229.67	310.616	4.98608		6781	6866	6569	6738.67	152.959	2.26986		5875	5679	6176	5910	250.342	4.2359		6366	6292	6017	6225	183.894	2.95412
WC1 gdT cells -	67424	67862	61233	65506.3	3707.29	5.65944		67061	71852	73647	70853.3	3404.68	4.80525		70733	81375	77756	76621.3	5410.97	7.06197		60003	64838	64958	63266.3	2826.77	4.46804		62055	63311	61543	62303	909.716	1.46015		69037	73544	77453	73344.7	4211.54	5.74212		69860	69054	67380	68764.7	1265.06	1.8397
Total cell number	10891	10939	10095	10641.7	474.035	4.45452		115420	123307	124291	121006	4862.57	4.01846		112450	126834	122631	120638	7396.14	6.13084		93517	100905	101110	98510.7	4325.86	4.39126		98395	100963	97464	98940.7	1812.2	1.8316		106580	112334	119262	112725	6350.05	5.63321		114615	113959	111737	113437	1508.34	1.32967
Gate 4 (Lymphocytes/monocytes)	86732	87231	79645	84536	4243.07	5.01925		87348	93410	94435	91731	3830.23	4.1755		90393	102518	98660	97190.3	6194.66	6.37374		79859	86318	86240	84139	3706.79	4.40556		81857	83637	80981	82158.3	1353.4	1.6473		87982	92895	98439	93105.3	5231.67	5.61909		90285	89512	87479	89092	1449.38	1.62684
Gate 5 (Granulocytes)	19231	19237	18206	18891.3	593.524	3.14178		25164	26690	26723	26192.3	890.716	3.40067		17789	19626	19409	18941.3	1003.83	5.29968		9001	9618	9746	9455	398.35	4.21312		11713	12235	11486	11811.3	384.06	3.25163		14704	15460	16636	15600	973.579	6.24089		19901	19664	19733	19766	121.897	0.616703
Gate 6 (Eosinophils)	2465	2416	2454	2445	25.7099	1.05153		2389	2621	2595	2535	127.106	5.01405		2857	3015	3120	2997.33	132.387	4.41683		4038	4295	4433	4255.33	200.465	4.71092		4048	4233	4237	4172.67	107.983	2.58787		3281	3430	3594	3435	156.56	4.55778		3983	4256	4018	4085.67	148.547	3.63582
		Sheep 3							Sheep 3							Sheep 3							Sheep 3							Sheep 3							Sheep 3							Sheep 3
	Repeat 1	Repeat 2	Repeat 3	Average	StDev (±)	%Error		Repeat 1	Repeat 2	Repeat 3	Average	StDev (±)	%Error		Repeat 1	Repeat 2	Repeat 3	Average	StDev (±)	%Error		Repeat 1	Repeat 2	Repeat 3	Average	StDev (±)	%Error		Repeat 1	Repeat 2	Repeat 3	Average	StDev (±)	%Error		Repeat 1	Repeat 2	Repeat 3	Average	StDev (±)	%Error		Repeat 1	Repeat 2	Repeat 3	Average	StDev (±)	%Error
CD4+	8246	8088	7371	7901.67	466.311	5.90143		10945	9392	9841	10059.3	799.19	7.94476		8396	8322	8652	8456.67	173.163	2.04765		8872	8791	9507	9056.67	392.097	4.32938		8138	8582	8887	8360	313.955	3.75545		8732	9225	9440	9132.33	362.983	3.9747		3978	3947	3966	3963.67	15.6312	0.394361
CD4-	54274	53852	50199	52775	2240.84	4.24602		64999	58217	59708	60974.7	3564.02	5.84508		42763	41653	45225	43213.7	1828.15	4.23048		45220	44503	48449	46057.3	2102.04	4.56396		44861	45256	125100	45058.5	279.307	0.619877		44615	48290	47695	46866.7	1972.56	4.20888		26633	25117	26395	26048.3	815.29	3.12991
CD8+	5193	4926	4863	4994	175.194	3.50809		6687	6145	6004	6278.67	360.586	5.74304		4862	4861	5057	4926.67	112.873	2.29106		5685	5915	6279	5959.67	299.508	5.02559		5528	5654	5771	5591	89.0955	1.59355		5468	5559	5576	5534.33	58.0718	1.0493		2071	1872	2024	1989	104.014	5.22948
CD14+	767	786	752	768.333	17.0392	2.21768		739	721	587	682.333	83.0502	12.1715		387	376	360	374.333	13.5769	3.62697		1188	1240	1242	1223.33	30.6159	2.50266		1876	1834	7246	1855	29.6985	1.601		1349	1228	1238	1271.67	67.159	5.28118		484	478	460	474	12.49	2.63502
CD14-	47571	47166	43418	46051.7	2289.79	4.97223		56440	50141	52335	52972	3197.45	6.03611		42370	41264	44860	42831.3	1841.85	4.30025		44028	43255	47200	44827.7	2090.54	4.6635		42973	43415	117846	43194	312.541	0.723575		43260	47054	46445	45586.3	2037.55	4.46964		26131	24620	25916	25555.7	817.411	3.19855
CD21+	9214	9218	9078	9170	79.6994	0.869132		12321	11258	10732	11437	809.482	7.07775		9359	9009	9312	9226.67	189.964	2.05886		9062	9405	9990	9485.67	469.23	4.94672		9396	9858	9816	9627	326.683	3.39341		9773	9876	9920	9856.33	75.4476	0.765473		4390	3930	4423	4247.67	275.602	6.48831
WC1+ gdT cells	5936	5900	6029	5955	66.5658	1.11781		7820	7355	6786	7320.33	517.871	7.07442		6	13	5	8	4.3589	54.4862		4	8	7	6.33333	2.08167	32.8684		12	7	8	9.5	3.53553	37.2161		6	8	12	8.66667	3.05505	35.2506		18	19	19	18.6667	0.57735	3.09295
WC1 gdT cells -	48338	47952	44170	46820	2303.07	4.91898		57179	50862	52922	53654.3	3221.55	6.00426		42757	41640	45220	43205.7	1831.69	4.23946		45216	44495	48442	46051	2101.81	4.5641		44849	45249	125092	45049	282.843	0.627856		44609	48282	47683	46858	1970.58	4.20544		26615	25098	26376	26029.7	815.648	3.13353
Total cell number	82570	81676	76104	80116.7	3503.7	4.37325		93763	83476	85877	87705.3	5381.7	6.13611		62348	60885	65580	62937.7	2402.4	3.81711		73103	71740	78078	74307	3336.13	4.48966		72618	75009	168587	73813.5	1690.69	2.29049		72070	77035	76559	75221.3	2739.49	3.64191		43800	42640	43277	43239	580.933	1.34354
Gate 4 (Lymphocytes/monocytes)	62520	61940	57570	60676.7	2706.04	4.45976		75944	67609	69549	71034	4361.42	6.1399		51159	49975	53877	51670.3	2000.62	3.8719		54092	53294	57956	55114	2493.38	4.52403		52999	53838	133987	53418.5	593.263	1.11059		53347	57515	57135	55999	2304.55	4.11533		30611	29064	30361	30012	830.453	2.76707
Gate 5 (Granulocytes)	18232	17962	16880	17691.3	715.487	4.04428		15823	14114	14597	14844.7	881.008	5.93484		9230	9056	9735	9340.33	352.69	3.77599		17395	16837	18387	17539.7	785.061	4.47592		18289	19821	24002	19055	1083.29	5.68506		16835	17535	17423	17264.3	376.007	2.17794		12389	12738	12103	12410	318.02	2.56261
Gate 6 (Eosinophils)	1363	1330	1242	1311.67	62.5486	4.76864		1547	1357	1329	1411	118.609	8.406		1592	1476	1584	1550.67	64.7868	4.178		1214	1222	1297	1244.33	45.7857	3.67954		922	995	1073	958.5	51.6188	5.38537		1432	1553	1494	1493	60.5062	4.05266		495	557	539	530.333	31.8957	6.01427
		Sheep 4							Sheep 4							Sheep 4							Sheep 4							Sheep 4							Sheep 4							Sheep 4
	Repeat 1	Repeat 2	Repeat 3	Average	StDev (±)	%Error		Repeat 1	Repeat 2	Repeat 3	Average	StDev (±)	%Error		Repeat 1	Repeat 2	Repeat 3	Average	StDev (±)	%Error		Repeat 1	Repeat 2	Repeat 3	Average	StDev (±)	%Error		Repeat 1	Repeat 2	Repeat 3	Average	StDev (±)	%Error		Repeat 1	Repeat 2	Repeat 3	Average	StDev (±)	%Error		Repeat 1	Repeat 2	Repeat 3	Average	StDev (±)	%Error
CD4+	11068	11469	11231	11256	201.666	1.79163		12262	12941	12038	12413.7	470.217	3.7879		12261	12030	12624	12305	299.434	2.43344		10599	11573	11487	11219.7	539.23	4.80612		11313	11387	12623	11968	926.31	7.73989		12739	12882	12603	12741.3	139.515	1.09498		11318	10833	11713	11288	440.766	3.90473
CD4-	60076	59833	58494	59467.7	851.929	1.43259		62812	66787	64407	64668.7	2000.38	3.09327		65086	64524	68261	65957	2015.01	3.05504		57628	61901	62818	60782.3	2769.94	4.55715		64540	92421	69873	67206.5	3771	5.61107		66837	66264	65620	66240.3	608.845	0.919146		54885	51897	54733	53838.3	1682.96	3.12595
CD8+	5989	6752	6732	6491	434.86	6.69943		8538	8964	8042	8514.67	461.443	5.41939		8640	8851	8696	8729	109.302	1.25217		7780	8361	8337	8159.33	328.731	4.0289		9383	9374	10448	9915.5	753.069	7.59486		7651	7330	7313	7431.33	190.427	2.56248		6713	6209	6692	6538	285.116	4.3609
CD14+	866	990	952	936	63.5295	6.78734		1232	1354	1115	1233.67	119.509	9.68728		1581	1604	1581	1588.67	13.2791	0.835862		1398	1547	1538	1494.33	83.5484	5.59101		2542	2569	2745	2643.5	143.543	5.43002		2637	2582	2613	2610.67	27.5741	1.05621		1546	1426	1530	1500.67	65.1562	4.34182
CD14-	53722	52700	51505	52642.3	1109.62	2.10786		55940	59340	58132	57804	1723.57	2.98175		57380	56569	60461	58136.7	2053.37	3.53197		50011	53536	54701	52749.3	2441.96	4.62936		56029	84009	60757	58393	3343.2	5.72535		56681	56219	55610	56170	537.179	0.956345		46627	44310	46427	45788	1283.89	2.80398
CD21+	8888	9528	9397	9271	338.093	3.64678		9243	9797	8431	9157	687.049	7.50299		10889	10879	10911	10893	16.3707	0.150286		10070	10756	10841	10555.7	422.741	4.00488		10989	10694	11682	11335.5	490.025	4.32292		12760	12723	12498	12660.3	141.797	1.12001		9496	8769	9444	9236.33	405.557	4.39089
WC1+ gdT cells	5488	6143	6037	5889.33	351.583	5.96982		5640	6093	5160	5631	466.565	8.28565		6125	6351	6219	6231.67	113.531	1.82184		6219	6818	6579	6538.67	301.53	4.61149		5969	5843	6371	6170	284.257	4.60708		7519	7463	7397	7459.67	61.0683	0.818646		6712	6161	6776	6549.67	338.113	5.16229
WC1 gdT cells -	54588	53690	52457	53578.3	1069.88	1.99685		57172	60694	59247	59037.7	1770.31	2.99861		58961	58173	62042	59725.3	2044.61	3.42336		51409	55083	56239	54243.7	2522.02	4.64943		58571	86578	63502	61036.5	3486.74	5.71255		59318	58801	58223	58780.7	547.783	0.93191		48173	45736	47957	47288.7	1348.98	2.85265
Total cell number	90567	91552	88962	90360.3	1307.31	1.44677		94022	99436	95426	96294.7	2809.59	2.9177		103503	102175	108633	104770	3410.43	3.25515		90355	96745	98836	95312	4418.37	4.63569		121390	161825	131733	126562	7313.61	5.7787		100264	99538	98926	99576	669.809	0.672661		89897	85928	90697	88840.7	2553.96	2.87477
Gate 4 (Lymphocytes/monocytes)	71144	71302	69725	70723.7	868.471	1.22798		75074	79728	76445	77082.3	2391.56	3.10261		77347	76554	80885	78262	2305.93	2.94642		68227	73474	74305	72002	3295.54	4.57702		75853	103808	82496	79174.5	4697.31	5.93286		79576	79146	78223	78981.7	691.308	0.875276		66203	62730	66446	65126.3	2078.84	3.19201
Gate 5 (Granulocytes)	15302	15844	15074	15406.7	395.527	2.56724		15189	15678	15037	15301.3	334.939	2.18895		20957	20512	22107	21192	823.058	3.88382		19170	20024	21059	20084.3	945.944	4.70986		43035	45735	46466	44750.5	2426.08	5.42135		17404	17265	17368	17345.7	72.1411	0.415903		20796	20071	21037	20634.7	502.802	2.43669
Gate 6 (Eosinophils)	3459	3704	3536	3566.33	125.285	3.51299		3143	3358	3251	3250.67	107.5	3.30703		4426	4302	4707	4478.33	207.51	4.63364		2251	2435	2513	2399.67	134.526	5.60604		1643	1655	1887	1765	172.534	9.7753		2636	2463	2714	2604.33	128.461	4.9326		2221	2416	2506	2381	145.688	6.11877
		Sheep 5							Sheep 5							Sheep 5							Sheep 5							Sheep 5							Sheep 5							Sheep 5
	Repeat 1	Repeat 2	Repeat 3	Average	StDev (±)	%Error		Repeat 1	Repeat 2	Repeat 3	Average	StDev (±)	%Error		Repeat 1	Repeat 2	Repeat 3	Average	StDev (±)	%Error		Repeat 1	Repeat 2	Repeat 3	Average	StDev (±)	%Error		Repeat 1	Repeat 2	Repeat 3	Average	StDev (±)	%Error		Repeat 1	Repeat 2	Repeat 3	Average	StDev (±)	%Error		Repeat 1	Repeat 2	Repeat 3	Average	StDev (±)	%Error
CD4+	5623	5718	5678	5698	28.2843	0.496389		7018	8027	7354	7466.33	513.794	6.88148		6500	7225	7981	7235.33	740.554	10.2352		8286	8780	9380	8815.33	547.855	6.2148		8644	8393	9000	8679	305.01	3.51434		7406	7619	7425	7415.5	13.435	0.181175		6007	5808	5759	5858	131.343	2.24211
CD4-	81275	28742	29597	29169.5	604.576	2.07263		33064	35095	34946	34368.3	1132.04	3.29385		30164	33799	36326	33429.7	3097.56	9.2659		37524	38867	42125	39505.3	2365.99	5.98904		37111	36971	38719	37600.3	971.319	2.58327		33553	42903	33861	33707	217.789	0.646124		18057	16112	16265	16811.3	1081.49	6.43309
CD8+	6422	4607	4574	4590.5	23.3345	0.508322		4921	5577	4993	5163.67	359.763	6.9672		5253	5693	6171	5705.67	459.131	8.04693		6786	7220	7693	7233	453.64	6.27181		5718	5605	5762	5695	80.9877	1.42208		4752	5204	4800	4776	33.9411	0.71066		3013	2693	2696	2800.67	183.892	6.56601
CD14+	82	45	66	55.5	14.8492	26.7554		549	559	569	559	10	1.78891		458	500	475	477.667	21.1266	4.42288		471	541	503	505	35.0428	6.93917		194	130	196	195	1.41421	0.725238		697	704	748	722.5	36.0624	4.99134		462	434	431	442.333	17.0978	3.86536
CD14-	78320	25558	26328	25943	544.472	2.09872		29000	30602	30932	30178	1033.44	3.42447		26567	29833	32133	29511	2796.94	9.47761		32666	33848	36887	34467	2177.52	6.31769		32492	32249	33867	32869.3	872.506	2.65447		28902	38100	29097	28999.5	137.886	0.475477		15030	13249	13563	13947.3	950.67	6.81615
CD21+	4112	4366	4407	4386.5	28.9914	0.660923		4606	5068	4828	4834	231.058	4.77986		4059	4396	4731	4395.33	336	7.64448		5952	6131	6476	6186.33	266.346	4.3054		6611	6635	6696	6647.33	43.8216	0.659236		6826	7152	6908	6867	57.9828	0.844368		3958	3407	3465	3610	302.769	8.38695
WC1+ gdT cells	2873	3139	3203	3171	45.2548	1.42715		3515	3934	3445	3631.33	264.443	7.28227		3139	3466	3718	3441	290.308	8.43675		4387	4478	4735	4533.33	180.478	3.98113		4425	4592	4656	4557.67	119.266	2.61682		3954	4099	4016	3985	43.8406	1.10014		2565	2429	2271	2421.67	147.137	6.07586
WC1 gdT cells -	78402	25603	26394	25998.5	559.321	2.15136		29549	31161	31501	30737	1042.79	3.39262		27025	30333	32608	29988.7	2807.38	9.36148		33137	34389	37390	34972	2185.62	6.24962		32686	32379	34063	33042.7	896.868	2.71427		29599	38804	29845	29722	173.948	0.585251		15492	13683	13994	14389.7	967.23	6.7217
Total cell number	104938	48280	49035	48657.5	533.866	1.09719		55698	59562	58497	57919	1995.79	3.44583		54229	60943	65738	60303.3	5781.1	9.58671		67987	70707	76136	71610	4148.87	5.7937		74256	73527	77814	75199	2293.8	3.05031		71769	85038	72632	72200.5	610.233	0.845192		55506	54181	54165	54617.3	769.649	1.40917
Gate 4 (Lymphocytes/monocytes)	86898	34460	35275	34867.5	576.292	1.65281		40082	43122	42300	41834.7	1572.51	3.75888		36664	41024	44307	40665	3834.13	9.42857		45810	47647	51505	48320.7	2906.65	6.01534		45755	45364	47719	46279.3	1262.02	2.72697		40959	50522	41286	41122.5	231.224	0.562281		24064	21920	22024	22669.3	1208.94	5.33291
Gate 5 (Granulocytes)	13584	13190	13114	13152	53.7401	0.408608		14844	15654	15447	15315	420.824	2.74779		16704	18968	20406	18692.7	1866.3	9.9841		21291	22163	23653	22369	1194.4	5.33953		27517	27220	28989	27908.7	947.308	3.39431		29711	30643	30274	29992.5	398.101	1.32734		29674	30464	30340	30159.3	424.859	1.40872
Gate 6 (Eosinophils)	421	380	365	372.5	10.6066	2.84741		485	471	436	464	25.2389	5.43941		546	609	656	603.667	55.1936	9.14306		556	584	598	579.333	21.3854	3.69137		651	563	716	643.333	76.7876	11.9359		689	779	672	680.5	12.0208	1.76647		1313	1307	1326	1315.33	9.71253	0.738409
[truncated: 54 more columns]

## Sheet: Cells per ml blood
Cells/ml		Day -3 (19/03/2018)					Day -2 (20/03/2018)					Day -1 (21/03/2018)					Day 0 (22/03/2018)					Day 1 (23/03/2018)					Day 2 (24/03/2018)					Day 4 (26/03/2018)					Day 6 (28/03/2018)					Day 7 (29/03/2018)					Day 8 (30/03/2018)
Removed from average due to sample issue
		Sheep 1					Sheep 1					Sheep 1					Sheep 1					Sheep 1					Sheep 1					Sheep 1					Sheep 1					Sheep 1					Sheep 1
	Repeat 1	Repeat 2	Repeat 3	Average		Repeat 1	Repeat 2	Repeat 3	Average		Repeat 1	Repeat 2	Repeat 3	Average		Repeat 1	Repeat 2	Repeat 3	Average		Repeat 1	Repeat 2	Repeat 3	Average		Repeat 1	Repeat 2	Repeat 3	Average		Repeat 1	Repeat 2	Repeat 3	Average		Repeat 1	Repeat 2	Repeat 3	Average		Repeat 1	Repeat 2	Repeat 3	Average		Repeat 1	Repeat 2	Repeat 3	Average
CD4+	1.27276e+06	1.40463e+06	1.44745e+06	1.37495e+06		1.33654e+06	1309425	1.50466e+06	1.38354e+06		1.28221e+06	1.36232e+06	1.47529e+06	1.37327e+06		1.47025e+06	1.49562e+06	1.56022e+06	1.52792e+06		1.53002e+06	1.69506e+06	1.65388e+06	1.62632e+06		1.44848e+06	1.62523e+06	1.61681e+06	1.5635e+06		1.20015e+06	1146132	1.13833e+06	1161537		857442	934570	916803	902938		511754	518635	611989	547459		884452	956548	962607	934536
CD4-	7.73341e+06	8.88694e+06	8.59743e+06	8.40593e+06		8.96694e+06	9.72959e+06	9.37692e+06	9.35782e+06		8.05456e+06	7.98133e+06	8.34653e+06	8.12747e+06		1.03541e+07	9022195	9.20418e+06	9.11319e+06		8.51958e+06	9.5741e+06	9.33471e+06	9.1428e+06		8.19279e+06	9.04551e+06	9.12428e+06	8.78753e+06		6.63411e+06	6.32406e+06	6.11096e+06	6.35638e+06		6.5538e+06	6.96655e+06	6.67191e+06	6.73075e+06		6.67016e+06	7.39409e+06	8185190	7.41648e+06		6.95443e+06	7.25339e+06	7.2117e+06	7.13984e+06
CD8+	392519	448388	437297	426068		499533	471598	558688	509940		501895	534040	579742	538559		612400	619589	648756	634172		762856	844502	821086	809481		846351	952337	943505	914064		706884	648037	648756	667892		290641	317754	304403	304266		165860	169352	198416	177876		324943	344558	344250	337917
CD14+	107219	124370	128888	120159		126218	122110	147272	131867		95305.6	108040	123240	108862		122829	118208	136386	127297		178595	205297	201497	195130		211048	234567	215875	220497		132072	122521	120364	124986		46933.9	63468.6	58025.5	56142.7		28242.5	32453.2	39642.2	33446		69322.5	62852.4	63879.4	65351.4
CD14-	6.72767e+06	7.79359e+06	7.4323e+06	7.31785e+06		7.97578e+06	8.83302e+06	8.2692e+06	8.35933e+06		7189000	7.01102e+06	7276295	7.15877e+06		9.2696e+06	7.87083e+06	7.99355e+06	7.93219e+06		7.32641e+06	8.23233e+06	8.05189e+06	7.87021e+06		7.03711e+06	7.73074e+06	7.84864e+06	7.53883e+06		5.50852e+06	5.25239e+06	5.03394e+06	5.26495e+06		5.9376e+06	6.29017e+06	6.01781e+06	6.08186e+06		6.47534e+06	7.17945e+06	7.94107e+06	7.19862e+06		6.54261e+06	6.84136e+06	6.79443e+06	6.72613e+06
CD21+	477452	570807	546159	531472		515246	500662	560742	525550		496554	519970	557148	524557		633762	637151	626162	631656		669604	708527	676588	684906		671658	729786	694663	698702		456193	415319	410697	427403		231280	250074	236518	239291		183628	176952	219059	193213		286328	276879	279036	280748
WC1+ gdT cells	898522	968974	1.03624e+06	967913		864939	774461	960450	866617		770250	862269	946997	859839		961683	1033162	1074242	1053702		1.01457e+06	1.13648e+06	1.08133e+06	1.07746e+06		944635	1.0802e+06	1.05976e+06	1.0282e+06		993520	949153	956650	966441		569266	612914	596071	592750		166579	182190	204476	184415		342504	349180	353391	348358
WC1 gdT cells -	6.83489e+06	7.91796e+06	7.56118e+06	7.43801e+06		8102003	8.95513e+06	8.41647e+06	8.4912e+06		7.28431e+06	7.11906e+06	7399535	7.26763e+06		9.39243e+06	7989033	8.12994e+06	8.05949e+06		7.50501e+06	8.43763e+06	8.25338e+06	8.06534e+06		7.24816e+06	7.96531e+06	8.06452e+06	7.75933e+06		5.64059e+06	5.37491e+06	5.15431e+06	5.38994e+06		5.98453e+06	6.35364e+06	6.07583e+06	6.138e+06		6.50358e+06	7.2119e+06	7.98071e+06	7.23207e+06		6.61193e+06	6.90421e+06	6858306	6.79148e+06
Total cell number	1.10159e+07	1.25472e+07	1.22914e+07	1.19515e+07		1.25365e+07	1.34192e+07	1.33051e+07	1.30869e+07		11429483	1.14284e+07	1.20001e+07	1.16193e+07		1.49602e+07	1.27587e+07	1.30833e+07	1.2921e+07		1.21514e+07	13563589	1.32949e+07	1.30033e+07		1.15858e+07	12850851	1.29171e+07	1.24512e+07		1.03042e+07	1.02121e+07	9.81617e+06	10110815		9.50827e+06	1.01503e+07	9.78618e+06	9.8149e+06		1.06127e+07	1.14958e+07	1.29265e+07	1.16784e+07		1.24187e+07	1.31096e+07	1.31008e+07	1.28764e+07
Gate 4 (Lymphocytes/monocytes)	9.00617e+06	10291567	1.00449e+07	9.78087e+06		1.03035e+07	1.1039e+07	1.08816e+07	1.07414e+07		9.33677e+06	9343646	9.82182e+06	9.50074e+06		1.18244e+07	1.05178e+07	1.07644e+07	1.06411e+07		1.00496e+07	1.12692e+07	1.09886e+07	10769122		9.64127e+06	1.06707e+07	1.07411e+07	1.0351e+07		7.83426e+06	7.47019e+06	7.24928e+06	7.51791e+06		7.41124e+06	7.90112e+06	7.58871e+06	7633691		7.18191e+06	7.91273e+06	8.79718e+06	7.96394e+06		7.83889e+06	8.20994e+06	8.1743e+06	8.07438e+06
Gate 5 (Granulocytes)	1.88917e+06	2126917	2.11203e+06	2042703		2.11901e+06	2.26166e+06	2.29699e+06	2.22589e+06		1.9666e+06	1.96198e+06	2052973	1.99385e+06		2255292	2.13595e+06	2.21555e+06	2.17575e+06		2.01651e+06	2.1948e+06	2.20784e+06	2.13972e+06		1.85312e+06	2.08604e+06	2.07896e+06	2.00604e+06		2339506	2.55477e+06	2.43769e+06	2.44399e+06		2.03171e+06	2.17837e+06	2131025	2.1137e+06		3387046	3.53144e+06	4.07093e+06	3.66314e+06		4534205	4.84898e+06	4.87496e+06	4.75272e+06
Gate 6 (Eosinophils)	80208.7	85549.1	86370.7	84042.8		82468.1	85651.8	91197.6	86439.2		102392	98592	99619	100201		60490.3	67371.2	62030.8	64701		44571.8	51658.1	51760.8	49330.2		52582.4	58128.2	60079.5	56930		98181.2	108246	101981	102803		31015.4	34609.9	33377.5	33000.9		2156.7	1745.9	2259.4	2054		2362.1	2054	2875.6	2430.57
		Sheep 2					Sheep 2					Sheep 2					Sheep 2					Sheep 2					Sheep 2					Sheep 2					Sheep 2					Sheep 2					Sheep 2
	Repeat 1	Repeat 2	Repeat 3	Average		Repeat 1	Repeat 2	Repeat 3	Average		Repeat 1	Repeat 2	Repeat 3	Average		Repeat 1	Repeat 2	Repeat 3	Average		Repeat 1	Repeat 2	Repeat 3	Average		Repeat 1	Repeat 2	Repeat 3	Average		Repeat 1	Repeat 2	Repeat 3	Average		Repeat 1	Repeat 2	Repeat 3	Average		Repeat 1	Repeat 2	Repeat 3	Average		Repeat 1	Repeat 2	Repeat 3	Average
CD4+	1.38871e+06	1.39251e+06	1.30891e+06	1.36338e+06		1.46224e+06	1.58148e+06	1517906	1.52054e+06		1.36375e+06	1.49552e+06	1.46748e+06	1.44225e+06		1.43626e+06	1547689	1.52756e+06	1.50384e+06		1.33726e+06	1382342	1.32165e+06	1.34708e+06		1342289	1.40411e+06	1520987	1.42246e+06		1.44386e+06	1.45485e+06	1.44622e+06	1.44831e+06		1.4189e+06	1.5253e+06	1.45074e+06	1.46498e+06		975034	1.00523e+06	1.02546e+06	1.00191e+06		1.27831e+06	1.31055e+06	1292993	1.29395e+06
CD4-	7518667	7.56611e+06	6870630	7.31847e+06		7508397	8.01173e+06	8.18057e+06	7.90023e+06		7.91961e+06	9.03308e+06	8.6649e+06	8.5392e+06		6.76526e+06	7.31717e+06	7.32929e+06	7.13724e+06		7.06946e+06	7.20718e+06	6.9951e+06	7.09058e+06		7.69346e+06	8.1362e+06	8.5887e+06	8.13945e+06		7.82841e+06	7.73803e+06	7.53787e+06	7.70144e+06		6.83109e+06	7.21046e+06	6.99582e+06	7.01246e+06		7.69706e+06	8.13949e+06	8.1322e+06	7.98958e+06		7.33257e+06	7.4553e+06	7.29612e+06	7.36133e+06
CD8+	566904	571423	541024	559783		647215	683777	645059	658684		343223	377525	374855	365201		44058.3	52274.3	46523.1	47618.6		38923.3	45906.9	34712.6	39847.6		28139.8	25675	30912.7	28242.5		49809.5	44366.4	42620.5	45598.8		106192	112251	106294	108246		91403	85446.4	91094.9	89314.8		135153	133202	126218	131524
CD14+	138542	144704	141726	141658		158877	162163	160828	160623		230870	261269	240421	244186		56485	65009.1	71171.1	64221.7		218854	213205	213411	215156		217210	217108	243912	226077		171612	170071	158466	166716		145526	146964	139980	144157		41798.9	42825.9	49398.7	44674.5		65830.7	69014.4	62852.4	65899.2
CD14-	6.7859e+06	6.82472e+06	6.1469e+06	6.58584e+06		6.72829e+06	7.21704e+06	7.40272e+06	7.11601e+06		7.03341e+06	8.09594e+06	7.74512e+06	7.62482e+06		6.10582e+06	6.59385e+06	6.60002e+06	6.43323e+06		6.15419e+06	6.28883e+06	6.10706e+06	6.18336e+06		6.87289e+06	7335861	7.71051e+06	7.30642e+06		7.00301e+06	6.92177e+06	6.76146e+06	6.89541e+06		5974059	6.35795e+06	6.11301e+06	6.14834e+06		7.20184e+06	7.66173e+06	7.6266e+06	7.49672e+06		6.73353e+06	6.86775e+06	6.69789e+06	6.76639e+06
CD21+	872026	897290	851383	873566		1.05894e+06	1.08266e+06	1.04662e+06	1.06274e+06		965483	1.05637e+06	1072188	1.03135e+06		975547	1.02895e+06	1.03501e+06	1.01317e+06		902733	958396	905814	922314		1069107	1.07691e+06	1.16842e+06	1.10481e+06		835670	814103	795617	815130		674226	694971	674431	681209		476733	471188	478993	475638		405152	410286	412957	409465
WC1+ gdT cells	594222	596687	582001	590970		621232	632529	617022	623594		655329	675869	679360	670186		602952	658307	658102	639787		696409	705138	674636	692061		603362	583233	634275	606957		653788	646188	617946	639308		711506	705549	742829	719961		453420	434934	456193	448183		533218	518532	535375	529042
WC1 gdT cells -	6.92444e+06	6.96943e+06	6.28863e+06	6.7275e+06		6.88716e+06	7.3792e+06	7.56355e+06	7.27664e+06		7.26428e+06	8.35721e+06	7.98554e+06	7.86901e+06		6.16231e+06	6.65886e+06	6.67119e+06	6.49745e+06		6.37305e+06	6.50204e+06	6.32047e+06	6.39852e+06		7.0901e+06	7.55297e+06	7.95442e+06	7.5325e+06		7174622	7.09185e+06	6919926	7.06213e+06		6.11958e+06	6.50492e+06	6.25299e+06	6.2925e+06		7.24364e+06	7704554	7.676e+06	7.5414e+06		6.79936e+06	6.93677e+06	6760741	6.83229e+06
Total cell number	1.11851e+06	1.12344e+06	1.03676e+06	1.0929e+06		11853634	1.26636e+07	1.27647e+07	1.24273e+07		11548615	1.30259e+07	1.25942e+07	1.23896e+07		9.6042e+06	1.03629e+07	10383997	1.0117e+07		1.01052e+07	1.03689e+07	1.00096e+07	1.01612e+07		10945766	1.15367e+07	1.22482e+07	1.15769e+07		1.1771e+07	1.17036e+07	1.14754e+07	1.165e+07		1.05127e+07	1.10097e+07	1.06661e+07	1.07295e+07		1.10929e+07	1.16056e+07	1.17041e+07	1.14676e+07		1.09465e+07	1.11698e+07	1.09439e+07	1.10201e+07
Gate 4 (Lymphocytes/monocytes)	8.90738e+06	8.95862e+06	8.17954e+06	8.68185e+06		8.97064e+06	9593207	9.69847e+06	9.42077e+06		9.28336e+06	1.05286e+07	10132382	9.98145e+06		8.20152e+06	8.86486e+06	8856848	8.64108e+06		8.40671e+06	8.58952e+06	8.31675e+06	8.43766e+06		9.03575e+06	9.54032e+06	1.01097e+07	9.56192e+06		9.27227e+06	9.19288e+06	8.98409e+06	9.14975e+06		8.24999e+06	8.73576e+06	8.44656e+06	8.47744e+06		8.67209e+06	9.14472e+06	9.15766e+06	8.99149e+06		8.61088e+06	8.76586e+06	8.58911e+06	8.65528e+06
Gate 5 (Granulocytes)	1.97502e+06	1.97564e+06	1.86976e+06	1.94014e+06		2.58434e+06	2741063	2.74445e+06	2.68995e+06		1.82693e+06	2.01559e+06	1.9933e+06	1.94527e+06		924403	987769	1.00091e+06	971028		1.20293e+06	1.25653e+06	1.17961e+06	1.21302e+06		1.5101e+06	1587742	1.70852e+06	1602120		2.04383e+06	2.01949e+06	2.02658e+06	2.02997e+06		1.98016e+06	1.99618e+06	1.94134e+06	1.97256e+06		2.31311e+06	2.34187e+06	2.42588e+06	2.36029e+06		2.20939e+06	2.27059e+06	2.23547e+06	2.23848e+06
Gate 6 (Eosinophils)	253156	248123	252026	251102		245350	269177	266506	260344		293414	309640	320424	307826		414703	441096	455269	437023		415730	434729	435140	428533		336959	352261	369104	352774		409054	437091	412649	419598		189790	197184	197184	194719		54122.9	61003.8	64701	59942.6		74868.3	79284.4	72608.9	75587.2
		Sheep 3					Sheep 3					Sheep 3					Sheep 3					Sheep 3					Sheep 3					Sheep 3					Sheep 3					Sheep 3					Sheep 3
	Repeat 1	Repeat 2	Repeat 3	Average		Repeat 1	Repeat 2	Repeat 3	Average		Repeat 1	Repeat 2	Repeat 3	Average		Repeat 1	Repeat 2	Repeat 3	Average		Repeat 1	Repeat 2	Repeat 3	Average		Repeat 1	Repeat 2	Repeat 3	Average		Repeat 1	Repeat 2	Repeat 3	Average		Repeat 1	Repeat 2	Repeat 3	Average		Repeat 1	Repeat 2	Repeat 3	Average		Repeat 1	Repeat 2	Repeat 3	Average
CD4+	846864	830638	757002	811501		1.12405e+06	964558	1.01067e+06	1.03309e+06		862269	854669	888560	868500		911154	902836	976369	930120		835773	881371	912695	858572		896776	947408	969488	937891		408541	405357	407308	407069		707603	704419	760083	724035		621951	695998	710273	676074		1.66086e+06	1.67997e+06	1.72731e+06	1.68938e+06
CD4-	5.57394e+06	5.5306e+06	5.15544e+06	5.41999e+06		6.6754e+06	5.97889e+06	6.13201e+06	6.2621e+06		4.39176e+06	4.27776e+06	4.64461e+06	4.43804e+06		4644094	4.57046e+06	4.97571e+06	4.73009e+06		4.60722e+06	4.64779e+06	12847770	4.62751e+06		4.58196e+06	4959383	4.89828e+06	4.81321e+06		2.73521e+06	2.57952e+06	2.71077e+06	2.67516e+06		3.83461e+06	3.93279e+06	4.05799e+06	3.9418e+06		3.42926e+06	3.63435e+06	3.77155e+06	3.61172e+06		3.41323e+06	3.7504e+06	3.62295e+06	3595527
CD8+	533321	505900	499430	512884		686755	631092	616611	644819		499327	499225	519354	505969		583850	607470	644853	612058		567726	580666	592682	574196		561564	570909	572655	568376		212692	192254	207865	204270		301630	316419	315392	311147		269074	260755	291154	273661		496657	473550	520484	496897
CD14+	78770.9	80722.2	77230.4	78907.8		75895.3	74046.7	60284.9	70075.6		39744.9	38615.2	36972	38444		122008	127348	127553	125636		192665	188352	744164	190508		138542	126116	127143	130600		49706.8	49090.6	47242	48679.8		24750.7	25880.4	29783	26804.7		13864.5	14069.9	15302.3	14412.2		7189	8010.6	6572.8	7257.47
CD14-	4.88554e+06	4.84395e+06	4.45903e+06	4.72951e+06		5796388	5.14948e+06	5.3748e+06	5.44022e+06		4351399	4.23781e+06	4607122	4.39878e+06		4.52168e+06	4.44229e+06	4847440	4.6038e+06		4.41333e+06	4.45872e+06	1.21028e+07	4.43602e+06		4442802	4.83245e+06	4.7699e+06	4.68172e+06		2.68365e+06	2528474	2.66157e+06	2.62457e+06		3.80534e+06	3.90116e+06	4.02358e+06	3.91003e+06		3.41221e+06	3.61833e+06	3.7544e+06	3.59498e+06		3.40605e+06	3742388	3.61638e+06	3.58827e+06
CD21+	946278	946689	932311	941759		1.26537e+06	1.1562e+06	1.10218e+06	1.17458e+06		961169	925224	956342	947579		930667	965894	1025973	974178		964969	1.01242e+06	1.0081e+06	988693		1.00369e+06	1.01427e+06	1018784	1.01225e+06		450853	403611	454242	436235		494192	517711	517197	509700		371158	390876	422816	394950		165758	150866	152304	156309
WC1+ gdT cells	609627	605930	619178	611579		803114	755358	696922	751798		616.2	1335.1	513.5	821.6		410.8	821.6	718.9	650.433		1232.4	718.9	821.6	975.65		616.2	821.6	1232.4	890.067		1848.6	1951.3	1951.3	1917.07		4518.8	5751.2	4621.5	4963.83		3183.7	1951.3	1848.6	1899.95		0	0	0	0
WC1 gdT cells -	4.96431e+06	4.92467e+06	4536259	4808414		5.87228e+06	5.22353e+06	5.43509e+06	5.5103e+06		4.39114e+06	4276428	4644094	4.43722e+06		4.64368e+06	4.56964e+06	4.97499e+06	4.72944e+06		4.60599e+06	4.64707e+06	1.28469e+07	4.62653e+06		4.58134e+06	4.95856e+06	4.89704e+06	4.81232e+06		2.73336e+06	2.57756e+06	2.70882e+06	2.67325e+06		3.83009e+06	3.92704e+06	4.05336e+06	3.93683e+06		3426072	3.6324e+06	3.76971e+06	3.60939e+06		3.41323e+06	3.7504e+06	3.62295e+06	3595527
Total cell number	8479939	8.38813e+06	7.81588e+06	8.22798e+06		9.62946e+06	8.57299e+06	8.81957e+06	9.00734e+06		6.40314e+06	6.25289e+06	6735066	6.4637e+06		7.50768e+06	7367698	8.01861e+06	7.63133e+06		7.45787e+06	7.70342e+06	1.73139e+07	7.58065e+06		7401589	7.91149e+06	7.86261e+06	7.72523e+06		4498260	4379128	4.44455e+06	4.44065e+06		6.09145e+06	6.22721e+06	6.46486e+06	6.26117e+06		6.13396e+06	6.60115e+06	6.79032e+06	6.50848e+06		7.59107e+06	8.1285e+06	8.03689e+06	7.91882e+06
Gate 4 (Lymphocytes/monocytes)	6420804	6361238	5912439	6.23149e+06		7.79945e+06	6.94344e+06	7.14268e+06	7.29519e+06		5.25403e+06	5.13243e+06	5.53317e+06	5.30654e+06		5.55525e+06	5.47329e+06	5.95208e+06	5.66021e+06		5.443e+06	5.52916e+06	1.37605e+07	5.48608e+06		5.47874e+06	5.90679e+06	5.86776e+06	5.7511e+06		3.14375e+06	2.98487e+06	3.11807e+06	3.08223e+06		4.54222e+06	4.63721e+06	4.81807e+06	4.66583e+06		4.05121e+06	4.33035e+06	4481828	4.28779e+06		5.0741e+06	5.43037e+06	5.35026e+06	5.28491e+06
Gate 5 (Granulocytes)	1.87243e+06	1.8447e+06	1733576	1.8169e+06		1.62502e+06	1.44951e+06	1.49911e+06	1.52455e+06		947921	930051	999784	959252		1.78647e+06	1.72916e+06	1.88834e+06	1.80132e+06		1.87828e+06	2.03562e+06	2.46501e+06	1.95695e+06		1.72895e+06	1.80084e+06	1.78934e+06	1.77305e+06		1.27235e+06	1.30819e+06	1.24298e+06	1274507		1.51257e+06	1.55026e+06	1612390	1.5584e+06		2.03325e+06	2.21462e+06	2.25858e+06	2.16882e+06		2.46922e+06	2.63384e+06	2634255	2.57911e+06
Gate 6 (Eosinophils)	139980	136591	127553	134708		158877	139364	136488	144910		163498	151585	162677	159253		124678	125499	133202	127793		94689.4	102186	110197	98438		147066	159493	153434	153331		50836.5	57203.9	55355.3	54465.2		9551.1	10167.3	10064.6	9927.67		924.3	718.9	513.5	718.9		1232.4	1335.1	1027	1198.17
		Sheep 4					Sheep 4					Sheep 4					Sheep 4					Sheep 4					Sheep 4					Sheep 4					Sheep 4					Sheep 4					Sheep 4
	Repeat 1	Repeat 2	Repeat 3	Average		Repeat 1	Repeat 2	Repeat 3	Average		Repeat 1	Repeat 2	Repeat 3	Average		Repeat 1	Repeat 2	Repeat 3	Average		Repeat 1	Repeat 2	Repeat 3	Average		Repeat 1	Repeat 2	Repeat 3	Average		Repeat 1	Repeat 2	Repeat 3	Average		Repeat 1	Repeat 2	Repeat 3	Average		Repeat 1	Repeat 2	Repeat 3	Average		Repeat 1	Repeat 2	Repeat 3	Average
CD4+	1.13668e+06	1.17787e+06	1.15342e+06	1.15599e+06		1.25931e+06	1.32904e+06	1.2363e+06	1.27488e+06		1.2592e+06	1235481	1.29648e+06	1.26372e+06		1.08852e+06	1.18855e+06	1.17971e+06	1.15226e+06		1.16185e+06	1.16944e+06	1.29638e+06	1.22911e+06		1.3083e+06	1.32298e+06	1.29433e+06	1.30853e+06		1.16236e+06	1.11255e+06	1.20293e+06	1.15928e+06		1.40442e+06	1.40381e+06	1377207	1.39515e+06		797157	876236	910230	861208		878290	872847	800444	850527
CD4-	6.16981e+06	6.14485e+06	6.00733e+06	6.10733e+06		6.45079e+06	6.85902e+06	6.6146e+06	6.64147e+06		6.68433e+06	6.62661e+06	7.0104e+06	6.77378e+06		5.9184e+06	6.35723e+06	6.45141e+06	6.24235e+06		6628258	9.49164e+06	7.17596e+06	6.90211e+06		6.86416e+06	6.80531e+06	6739174	6.80288e+06		5.63669e+06	5.32982e+06	5.62108e+06	5.5292e+06		5.5266e+06	5.58421e+06	5.55751e+06	5.5561e+06		4.03015e+06	3.78994e+06	3724929	3.84834e+06		3.59419e+06	3.62069e+06	3.27829e+06	3.49772e+06
CD8+	615070	693430	691376	666626		876853	920603	825913	874456		887328	908998	893079	896468		799006	858675	856210	837964		963634	962710	1.07301e+06	1.01832e+06		785758	752791	751045	763198		689425	637664	687268	671453		642388	659437	641156	647660		318267	356985	355650	343634		382249	373212	345996	367152
CD14+	88938.2	101673	97770.4	96127.2		126526	139056	114510	126698		162369	164731	162369	163156		143575	158877	157953	153468		261063	263836	281912	271487		270820	265171	268355	268115		158774	146450	157131	154118		116667	123035	122213	120638		39026	41490.8	37999	39505.3		53506.7	56793.1	47447.4	52582.4
CD14-	5.51725e+06	5412290	5.28956e+06	5.40637e+06		5745038	6094218	5.97016e+06	5.93647e+06		5892926	5.80964e+06	6.20934e+06	5.97064e+06		5.13613e+06	5.49815e+06	5.61779e+06	5.41736e+06		5.75418e+06	8.62772e+06	6.23974e+06	5.99696e+06		5.82114e+06	5.77369e+06	5711147	5768659		4.78859e+06	4550637	4.76805e+06	4.70243e+06		4.87363e+06	4.92272e+06	4.89006e+06	4.89547e+06		3.72811e+06	3.46643e+06	3.40307e+06	3.53254e+06		3.26144e+06	3.31629e+06	2.97162e+06	3.18312e+06
CD21+	912798	978526	965072	952132		949256	1.00615e+06	865864	940424		1.1183e+06	1.11727e+06	1.12056e+06	1.11871e+06		1.03419e+06	1.10464e+06	1.11337e+06	1.08407e+06		1.12857e+06	1.09827e+06	1.19974e+06	1.16416e+06		1310452	1.30665e+06	1.28354e+06	1.30022e+06		975239	900576	969899	948571		876236	888766	867302	877435		489057	533629	503333	508673		467285	444178	442432	451298
WC1+ gdT cells	563618	630886	620000	604835		579228	625751	529932	578304		629038	652248	638691	639992		638691	700209	675663	671521		613016	600076	654302	633659		772201	766450	759672	766108		689322	632735	695895	672651		536299	538456	545234	539997		263015	282014	283863	276297		279241	247610	259215	262022
WC1 gdT cells -	5.60619e+06	5513963	5.38733e+06	5.50249e+06		5.87156e+06	6.23327e+06	6.08467e+06	6.06317e+06		6.05529e+06	5.97437e+06	6.37171e+06	6.13379e+06		5.2797e+06	5.65702e+06	5.77575e+06	5.57082e+06		6.01524e+06	8.89156e+06	6.52166e+06	6.26845e+06		6.09196e+06	6.03886e+06	5.9795e+06	6.03677e+06		4.94737e+06	4.69709e+06	4.92518e+06	4.85655e+06		4.9903e+06	5.04575e+06	5.01227e+06	5.01611e+06		3.76714e+06	3.50792e+06	3.44107e+06	3.57204e+06		3.31495e+06	3.37308e+06	3.01907e+06	3.2357e+06
Total cell number	9.30123e+06	9.40239e+06	9.1364e+06	9.28001e+06		9.65606e+06	1.02121e+07	9.80025e+06	9.88946e+06		1.06298e+07	1.04934e+07	1.11566e+07	1.07599e+07		9.27946e+06	9.93571e+06	1.01505e+07	9.78854e+06		12466753	1.66194e+07	1.3529e+07	1.29979e+07		1.02971e+07	1.02226e+07	1.01597e+07	1.02265e+07		9.23242e+06	8.82481e+06	9.31458e+06	9.12394e+06		8.2769e+06	8.32589e+06	8.2693e+06	8.2907e+06		6320158	6.03619e+06	5966870	6.10774e+06		6.04852e+06	6.0668e+06	5.49394e+06	5.86975e+06
Gate 4 (Lymphocytes/monocytes)	7.30649e+06	7.32272e+06	7.16076e+06	7.26332e+06		7.7101e+06	8.18807e+06	7.8509e+06	7.91636e+06		7.94354e+06	7.8621e+06	8.30689e+06	8.03751e+06		7.00691e+06	7.54578e+06	7.63112e+06	7.39461e+06		7.7901e+06	1.06611e+07	8.47234e+06	8.13122e+06		8.17246e+06	8.12829e+06	8.0335e+06	8.11142e+06		6.79905e+06	6442371	6.824e+06	6.68847e+06		6.93102e+06	6.98802e+06	6.93471e+06	6.95125e+06		4.82731e+06	4.66617e+06	4.63516e+06	4.70955e+06		4.47248e+06	4.49354e+06	4.07873e+06	4.34825e+06
Gate 5 (Granulocytes)	1.57152e+06	1.62718e+06	1.5481e+06	1.58226e+06		1.55991e+06	1.61013e+06	1.5443e+06	1.57145e+06		2.15228e+06	2.10658e+06	2.27039e+06	2.17642e+06		1968759	2.05646e+06	2.16276e+06	2.06266e+06		4.41969e+06	4.69698e+06	4.77206e+06	4.59588e+06		1.78739e+06	1.77312e+06	1.78369e+06	1.7814e+06		2.13575e+06	2.06129e+06	2.1605e+06	2.11918e+06		1.24123e+06	1.24216e+06	1.23815e+06	1.24051e+06		1.25777e+06	1.32206e+06	1.28046e+06	1.28676e+06		1.53516e+06	1.53916e+06	1.38347e+06	1.48593e+06
Gate 6 (Eosinophils)	355239	380401	363147	366262		322786	344867	333878	333843		454550	441815	483409	459925		231178	250074	258085	246446		168736	169968	193795	181266		270717	252950	278728	267465		228097	248123	257366	244529		61517.3	56176.9	57717.4	58470.5		21156.2	17664.4	20334.6	19718.4		8832.2	6778.2	7805.2	7805.2
				Sheep 5							Sheep 5							Sheep 5							Sheep 5							Sheep 5							Sheep 5							Sheep 5
	Repeat 1	Repeat 2	Repeat 3	Average		Repeat 1	Repeat 2	Repeat 3	Average		Repeat 1	Repeat 2	Repeat 3	Average		Repeat 1	Repeat 2	Repeat 3	Average		Repeat 1	Repeat 2	Repeat 3	Average		Repeat 1	Repeat 2	Repeat 3	Average		Repeat 1	Repeat 2	Repeat 3	Average		Repeat 1	Repeat 2	Repeat 3	Average		Repeat 1	Repeat 2	Repeat 3	Average		Repeat 1	Repeat 2	Repeat 3	Average
CD4+	577482	587239	583131	585185		720749	824373	755256	766792		667550	742008	819649	743069		850972	901706	963326	905335		887739	861961	924300	891333		760596	782471	762548	761572		616919	596482	591449	601617		850048	893182	866069	869766		798595	834232	840805	824544		910025	973904	991466	958465
CD4-	8.34694e+06	2.9518e+06	3.03961e+06	2.99571e+06		3.39567e+06	3.60426e+06	3.58895e+06	3.52963e+06		3.09784e+06	3.47116e+06	3.73068e+06	3.43323e+06		3.85371e+06	3.99164e+06	4.32624e+06	4.0572e+06		3.8113e+06	3.79692e+06	3.97644e+06	3.86155e+06		3.44589e+06	4.40614e+06	3.47752e+06	3.46171e+06		1.85445e+06	1.6547e+06	1.67042e+06	1.72652e+06		3.47783e+06	3.62418e+06	3.53637e+06	3.54613e+06		3426072	3.63466e+06	3.67081e+06	3.57718e+06		3.77484e+06	4017624	4.0966e+06	3.96302e+06
CD8+	659539	473139	469750	471444		505387	572758	512781	530309		539483	584671	633762	585972		696922	741494	790071	742829		587239	575634	591757	584876		488030	534451	492960	490495		309435	276571	276879	287628		489057	525208	497479	503915		428772	449312	449004	442363		412751	461431	465231	446471
CD14+	8421.4	4621.5	6778.2	5699.85		56382.3	57409.3	58436.3	57409.3		47036.6	51350	48782.5	49056.4		48371.7	55560.7	51658.1	51863.5		19923.8	13351	20129.2	20026.5		71581.9	72300.8	76819.6	74200.8		47447.4	44571.8	44263.7	45427.6		52274.3	53095.9	58230.9	54533.7		30912.7	26804.7	28858.7	28858.7		29988.4	30193.8	28858.7	29680.3
CD14-	8043464	2.62481e+06	2.70389e+06	2.66435e+06		2978300	3.14283e+06	3.17672e+06	3.09928e+06		2.72843e+06	3.06385e+06	3.30006e+06	3.03078e+06		3.3548e+06	3.47619e+06	3.78829e+06	3.53976e+06		3.33693e+06	3.31197e+06	3.47814e+06	3.37568e+06		2.96824e+06	3912870	2.98826e+06	2.97825e+06		1543581	1.36067e+06	1.39292e+06	1.43239e+06		3.06323e+06	3.19561e+06	3104621	3.12116e+06		2.98878e+06	3.21677e+06	3.24101e+06	3.14885e+06		3.29123e+06	3.48081e+06	3.55373e+06	3.44192e+06
CD21+	422302	448388	452599	450494		473036	520484	495836	496452		416859	451469	485874	451401		611270	629654	665085	635336		678950	681414	687679	682681		701030	734510	709452	705241		406487	349899	355856	370747		945148	990644	992493	976095		921116	907149	939705	922657		938267	1.02474e+06	1.05196e+06	1.00499e+06
WC1+ gdT cells	295057	322375	328948	325662		360990	404022	353802	372938		322375	355958	381839	353391		450545	459891	486284	465573		454448	471598	478171	468072		406076	420967	412443	409260		263426	249458	233232	248705		362326	375471	373520	370439		406384	391082	400941	399469		453626	506619	514013	491420
WC1 gdT cells -	8.05189e+06	2.62943e+06	2.71066e+06	2.67005e+06		3.03468e+06	3.20023e+06	3.23515e+06	3.15669e+06		2.77547e+06	3.1152e+06	3.34884e+06	3.07984e+06		3.40317e+06	3.53175e+06	3839953	3.59162e+06		3.35685e+06	3.32532e+06	3.49827e+06	3.39348e+06		3.03982e+06	3.98517e+06	3.06508e+06	3.05245e+06		1.59103e+06	1.40524e+06	1.43718e+06	1.47782e+06		3.11551e+06	3.24871e+06	3.16285e+06	3.17569e+06		3.01969e+06	3.24357e+06	3.26987e+06	3.17771e+06		3.32122e+06	3.511e+06	3.58259e+06	3.4716e+06
Total cell number	1.07771e+07	4958356	5.03589e+06	4.99713e+06		5.72018e+06	6.11702e+06	6.00764e+06	5.94828e+06		5.56932e+06	6.25885e+06	6.75129e+06	6.19315e+06		6.98226e+06	7.26161e+06	7.81917e+06	7354347		7.62609e+06	7.55122e+06	7.9915e+06	7.72294e+06		7.37068e+06	8.7334e+06	7.45931e+06	7.41499e+06		5.70047e+06	5.56439e+06	5.56275e+06	5.6092e+06		6658041	6.94714e+06	6.78036e+06	6.79518e+06		6.71586e+06	7.12615e+06	7.22258e+06	7.02153e+06		7.06083e+06	7.47974e+06	7623421	7.388e+06
Gate 4 (Lymphocytes/monocytes)	8.92442e+06	3539042	3.62274e+06	3.58089e+06		4.11642e+06	4.42863e+06	4344210	4.29642e+06		3.76539e+06	4.21316e+06	4.55033e+06	4.1763e+06		4704687	4.89335e+06	5.28956e+06	4.96253e+06		4.69904e+06	4.65888e+06	4.90074e+06	4.75289e+06		4.20649e+06	5.18861e+06	4.24007e+06	4.22328e+06		2.47137e+06	2251184	2.26186e+06	2.32814e+06		4.32788e+06	4.51736e+06	4.40244e+06	4.41589e+06		4.22467e+06	4.46889e+06	4511611	4401722		4.68487e+06	4.99153e+06	5.08807e+06	4.92149e+06
Gate 5 (Granulocytes)	1.39508e+06	1354613	1.34681e+06	1.35071e+06		1.52448e+06	1.60767e+06	1.58641e+06	1.57285e+06		1.7155e+06	1.94801e+06	2.0957e+06	1.91974e+06		2.18659e+06	2.27614e+06	2.42916e+06	2.2973e+06		2.826e+06	2795494	2.97717e+06	2.86622e+06		3.05132e+06	3.14704e+06	3.10914e+06	3.08023e+06		3.04752e+06	3.12865e+06	3115918	3.09736e+06		2.10247e+06	2.19121e+06	2150538	2.14807e+06		2.20723e+06	2.36128e+06	2.40821e+06	2.32557e+06		2.06242e+06	2.15002e+06	2.19757e+06	2.13667e+06
Gate 6 (Eosinophils)	43236.7	39026	37485.5	38255.8		49809.5	48371.7	44777.2	47652.8		56074.2	62544.3	67371.2	61996.6		57101.2	59976.8	61414.6	59497.5		66857.7	57820.1	73533.2	66070.3		70760.3	80003.3	69014.4	69887.4		134845	134229	136180	135085		168223	176336	170174	171577		230253	242167	243296	238572		281809	298549	301835	294064
