# Supplementary material for: Specific T-cell subsets have a role in anti-viral immunity and pathogenesis but not viral dynamics or onwards vector transmission of an important livestock arbovirus
Source: Front Immunol. 2024 Jan 31;15:1328820. doi: 10.3389/fimmu.2024.1328820 (PMC10864546; doi:10.3389/fimmu.2024.1328820)
Supplement: Supplementary file 2 [file DataSheet_2.xlsx]

## Sheet: TCDAE2 -3dpi
12-11-2018 (-3dpi)
RAW DATA
	PANEL A				PANEL B
Sample name	% CD4 17D-APC	# CD4 17D-APC	% CD21 CC21-AF488	# CD21 CC21-AF488	% CD8 CC58-APC	# CD8 CC58-APC	% gdTcr+ WC1+	# gdTcr+ WC1+	% granulocytes	# granulocytes
Panel A Test R1_Sheep 6_001.fcs	15.57	3502	5.14	1156	9.86	4730	8.29	3977
Panel A Test R1_Sheep 7_002.fcs	17.88	13707	5.4	4140	8.56	6163	9.15	6586
Panel A Test R1_Sheep 8_003.fcs	17.89	8635	9.32	4498	8.27	4113	7.34	3649
Panel A Test R1_Sheep 9_004.fcs	25.6	16103	3.87	2434	10.33	6910	5.33	3567
Panel A Test R1_Sheep 10_005.fcs	0.79	10002	0.4	4992	8.44	4427	7.4	3880
Panel A Test R1_Sheep 11_006.fcs	17.33	8329	8.12	3904	5.99	2611	5.18	2257
Panel A Test R1_Sheep 12_007.fcs	16.14	6427	1.78	708	11.26	4471	4.63	1839
Panel A Test R2_Sheep 6_010.fcs	17.36	8174	4.93	2322	9.88	4686	8.47	4018
Panel A Test R2_Sheep 7_011.fcs	19.93	15021	5.82	4383	9.39	6571	9.65	6750
Panel A Test R2_Sheep 8_012.fcs	17.11	7970	9.79	4560	7.95	3737	7.09	3333
Panel A Test R2_Sheep 9_013.fcs	25.75	16835	3.84	2508	10.56	6999	5.38	3565
Panel A Test R2_Sheep 10_014.fcs	18.44	9139	12.38	6134	7.35	3811	6.49	3364
Panel A Test R2_Sheep 11_015.fcs	16.31	7179	8.26	3633	6.68	3038	5.23	2379
Panel A Test R2_Sheep 12_016.fcs	18.87	6824	1.87	676	11.47	9047	4	3155
Panel A Test R3_Sheep 6_018.fcs	17.46	8272	4.99	2362	10.25	4783	8.16	3811
Panel A Test R3_Sheep 7_019.fcs	18.58	13169	5.72	4056	9.52	7143	9.53	7150
Panel A Test R3_Sheep 8_020.fcs	17.37	7973	8.87	4072	7.74	3728	6.84	3292
Panel A Test R3_Sheep 9_021.fcs	24.23	15027	3.55	2199	12.01	7904	5.18	3407
Panel A Test R3_Sheep 10_022.fcs	16.69	8710	11.86	6188	7.68	4012	6.82	3563
Panel A Test R3_Sheep 11_023.fcs	14.66	6967	7.7	3661	6.69	3374	5.79	2919
Panel A Test R3_Sheep 12_024.fcs	17.82	6446	1.82	658	13.1	10207	4.85	3781
Single colours_Sheep 6 cells only (A)_053.fcs	0	0	1.5	431	0	0	0.01	2
Single colours_Sheep 7 cells only (A)_054.fcs	0	0	1.38	416	0	0	0.02	6
Single colours_Sheep 8 cells only (A)_055.fcs	0	0	0.86	268	0	0	0	1
Single colours_Sheep 9 cells only (A)_056.fcs	0	0	1.57	467	0.01	2	0	1
Single colours_Sheep 10 cells only (A)_057.fcs	0	0	1.02	315	0.01	2	0	1
Single colours_Sheep 11 cells only (A)_058.fcs	0	1	1.84	571	0	0	0.09	27
Single colours_Sheep 12 cells only (A)_059.fcs	0	0	0.71	210	0.01	2	0.01	3
BEAD CALCULATION (CELLS / ML BLOOD)
	% CD4 17D-APC				% CD21 CC21-AF488				% CD8 CC58-APC				% gdTcr+ WC1+				% granulocytes
Sample	Replicate 1	Replicate 2	Replicate 3	Average	Replicate 1	Replicate 2	Replicate 3	Average	Replicate 1	Replicate 2	Replicate 3	Average	Replicate 1	Replicate 2	Replicate 3	Average	Replicate 1	Replicate 2	Replicate 3	Average
Panel A Test Sheep 6 / CD8 (2)	15.57	17.36	17.46	16.7967	3.64	3.43	3.49	3.52	9.86	9.88	10.25	9.99667	8.28	8.46	8.15	8.29667	0	0	0	0
Panel A Test Sheep 7 / CD8 (3)	17.88	19.93	18.58	18.7967	4.02	4.44	4.34	4.26667	8.56	9.39	9.52	9.15667	9.13	9.63	9.51	9.42333	0	0	0	0
Panel A Test Sheep 8 / IC (3)	17.89	17.11	17.37	17.4567	8.46	8.93	8.01	8.46667	8.27	7.95	7.74	7.98667	7.34	7.09	6.84	7.09	0	0	0	0
Panel A Test Sheep 9 / WC1 (2)	25.6	25.75	24.23	25.1933	2.3	2.27	1.98	2.18333	10.32	10.55	12	10.9567	5.33	5.38	5.18	5.29667	0	0	0	0
Panel A Test Sheep 10 / CD4 (1)	0.79	18.44	16.69	17.565	-0.62	11.36	10.84	11.1	8.43	7.34	7.67	7.81333	7.4	6.49	6.82	6.90333	0	0	0	0
Panel A Test Sheep 11 / Control (2)	17.33	16.31	14.66	16.1	6.28	6.42	5.86	6.18667	5.99	6.68	6.69	6.45333	5.09	5.14	5.7	5.31	0	0	0	0
Panel A Test Sheep 12 / WC1 (3)	16.14	18.87	17.82	17.61	1.07	1.16	1.11	1.11333	11.25	11.46	13.09	11.9333	4.62	3.99	4.84	4.48333	0	0	0	0
	# CD4 17D-APC				# CD21 CC21-AF488				# CD8 CC58-APC				# gdTcr+ WC1+				# granulocytes
Sample	Replicate 1	Replicate 2	Replicate 3	Average	Replicate 1	Replicate 2	Replicate 3	Average	Replicate 1	Replicate 2	Replicate 3	Average	Replicate 1	Replicate 2	Replicate 3	Average	Replicate 1	Replicate 2	Replicate 3	Average
Panel A Test Sheep 6 / CD8 (2)	364208	850096	860288	691531	75400	196664	200824	157629	491920	487344	497432	492232	413400	417664	396136	409067	0	0	0	0
Panel A Test Sheep 7 / CD8 (3)	1425528	1562184	1369576	1.45243e+06	387296	412568	378560	392808	640952	683384	742872	689069	684320	701376	742976	709557	0	0	0	0
Panel A Test Sheep 8 / IC (3)	898040	828880	829192	852037	439920	446368	395616	427301	427752	388648	387712	401371	379392	346528	342264	356061	0	0	0	0
Panel A Test Sheep 9 / WC1 (2)	1674712	1750840	1562808	1.66279e+06	204568	212264	180128	198987	718432	727688	821808	755976	370864	370656	354224	365248	0	0	0	0
Panel A Test Sheep 10 / CD4 (1)	1.04021e+06	950456	905840	965501	486408	605176	610792	567459	460200	396136	417040	424459	403416	349752	370448	374539	0	0	0	0
Panel A Test Sheep 11 / Control (2)	866112	746512	724464	779029	346632	318448	321360	328813	271544	315952	350896	312797	231920	244608	300768	259099	0	0	0	0
Panel A Test Sheep 12 / WC1 (3)	668408	709696	670384	682829	51792	48464	46592	48949.3	464776	940680	1061320	822259	190944	327808	392912	303888	0	0	0	0

## Sheet: TCDAE2 -2dpi
13-11-2018 (-2dpi)
RAW DATA
	PANEL A				PANEL B
Sample name	% CD4 17D-APC	# CD4 17D-APC	% CD21 CC21-AF488	# CD21 CC21-AF488	% CD8 CC58-APC	# CD8 CC58-APC	% gdTcr+ WC1+	# gdTcr+ WC1+	% granulocytes	# granulocytes
Panel A Test R1_Sheep 6_001.fcs	16.74	8957	5.2	2785	12.13	6739	8.64	4800
Panel A Test R1_Sheep 7_002.fcs	17.57	14665	5.57	4646	10.73	9171	10.75	9194
Panel A Test R1_Sheep 8_003.fcs	19.42	9426	10.03	4870	8.09	3947	7.34	3583
Panel A Test R1_Sheep 9_004.fcs	27.73	17617	4.09	2598	13.33	8783	5.65	3723
Panel A Test R1_Sheep 10_005.fcs	18.04	9516	12.52	6603	8.43	4645	8.03	4425
Panel A Test R1_Sheep 11_006.fcs	15.71	8285	11.53	6079	7.64	4008	7.37	3862
Panel A Test R1_Sheep 12_007.fcs	18.01	12565	1.77	1234	16.09	11262	4.81	3364
Panel A Test R2_Sheep 6_008.fcs	18.25	10188	5.71	3188	11.85	6763	8.24	4703
Panel A Test R2_Sheep 7_009.fcs	18.23	16014	5.73	5031	11.07	9829	11.08	9838
Panel A Test R2_Sheep 8_010.fcs	18.22	8523	9.86	4610	9.01	4366	7.71	3736
Panel A Test R2_Sheep 9_011.fcs	27.21	18256	4.75	3187	14.1	9645	5.61	3835
Panel A Test R2_Sheep 10_012.fcs	18.72	9528	12.27	6245	8.81	5174	8.16	4793
Panel A Test R2_Sheep 11_013.fcs	17.39	9125	10.54	5527	7.81	4302	6.96	3831
Panel A Test R2_Sheep 12_014.fcs	18.56	13229	2.59	1844	16.81	12481	4.92	3657
Panel A Test R3_Sheep 6_015.fcs	18.88	10418	6.01	3317	11.57	6473	8.58	4798
Panel A Test R3_Sheep 7_016.fcs	17.57	14958	4.84	4121	9.45	8184	10.02	8682
Panel A Test R3_Sheep 8_017.fcs	19.51	9431	10.13	4899	8.16	3969	7.33	3565
Panel A Test R3_Sheep 9_018.fcs	26.88	17665	6.03	3965	12.93	8712	5.57	3754
Panel A Test R3_Sheep 10_019.fcs	17.14	9223	11.29	6077	8.65	4346	7.95	3992
Panel A Test R3_Sheep 11_020.fcs	18.04	9032	10.14	5075	8.18	4414	7.48	4037
Panel A Test R3_Sheep 12_021.fcs	18.78	13512	2.6	1874	16.72	12509	5.14	3848
Single colours_Sheep 6 cells only PA_049.fcs	0	0	0.4	121	0.15	46	0	0
Single colours_Sheep 7 cells only PA_050.fcs	0	0	0.59	178	0.23	69	0.01	3
Single colours_Sheep 8 cells only PA_051.fcs	0	0	0.49	152	0.33	103	0.01	2
Single colours_Sheep 9 cells only PA_052.fcs	0	0	0.57	177	0.12	36	0.02	5
Single colours_Sheep 10 cells only PA_053.fcs	0	0	1.22	378	0.15	45	0	0
Single colours_Sheep 11 cells only PA_054.fcs	0	0	0.88	270	0.19	57	0.01	4
Single colours_Sheep 12 cells only PA_055.fcs	0	0	0.39	120	0.17	50	0	0
BEAD CALCULATION (CELLS / ML BLOOD)
	% CD4 17D-APC				% CD21 CC21-AF488				% CD8 CC58-APC				% gdTcr+ WC1+				% granulocytes
Sample	Replicate 1	Replicate 2	Replicate 3	Average	Replicate 1	Replicate 2	Replicate 3	Average	Replicate 1	Replicate 2	Replicate 3	Average	Replicate 1	Replicate 2	Replicate 3	Average	Replicate 1	Replicate 2	Replicate 3	Average
Panel A Test Sheep 6 / CD8 (2)	16.74	18.25	18.88	17.9567	4.8	5.31	5.61	5.24	11.98	11.7	11.42	11.7	8.64	8.24	8.58	8.48667	0	0	0	0
Panel A Test Sheep 7 / CD8 (3)	17.57	18.23	17.57	17.79	4.98	5.14	4.25	4.79	10.5	10.84	9.22	10.1867	10.74	11.07	10.01	10.6067	0	0	0	0
Panel A Test Sheep 8 / IC (3)	19.42	18.22	19.51	19.05	9.54	9.37	9.64	9.51667	7.76	8.68	7.83	8.09	7.33	7.7	7.32	7.45	0	0	0	0
Panel A Test Sheep 9 / WC1 (2)	27.73	27.21	26.88	27.2733	3.52	4.18	5.46	4.38667	13.21	13.98	12.81	13.3333	5.63	5.59	5.55	5.59	0	0	0	0
Panel A Test Sheep 10 / CD4 (1)	18.04	18.72	17.14	17.9667	11.3	11.05	10.07	10.8067	8.28	8.66	8.5	8.48	8.03	8.16	7.95	8.04667	0	0	0	0
Panel A Test Sheep 11 / Control (2)	15.71	17.39	18.04	17.0467	10.65	9.66	9.26	9.85667	7.45	7.62	7.99	7.68667	7.36	6.95	7.47	7.26	0	0	0	0
Panel A Test Sheep 12 / WC1 (3)	18.01	18.56	18.78	18.45	1.38	2.2	2.21	1.93	15.92	16.64	16.55	16.37	4.81	4.92	5.14	4.95667	0	0	0	0
	# CD4 17D-APC				# CD21 CC21-AF488				# CD8 CC58-APC				# gdTcr+ WC1+				# granulocytes
Sample	Replicate 1	Replicate 2	Replicate 3	Average	Replicate 1	Replicate 2	Replicate 3	Average	Replicate 1	Replicate 2	Replicate 3	Average	Replicate 1	Replicate 2	Replicate 3	Average	Replicate 1	Replicate 2	Replicate 3	Average
Panel A Test Sheep 6 / CD8 (2)	931528	1059552	1083472	1.02485e+06	277056	318968	332384	309469	696072	698568	668408	687683	499200	489112	498992	495768	0	0	0	0
Panel A Test Sheep 7 / CD8 (3)	1.52516e+06	1665456	1555632	1.58208e+06	464672	504712	410072	459819	946608	1015040	843960	935203	955864	1022840	902616	960440	0	0	0	0
Panel A Test Sheep 8 / IC (3)	980304	886392	980824	949173	490672	463632	493688	482664	399776	443352	402064	415064	372424	388336	370552	377104	0	0	0	0
Panel A Test Sheep 9 / WC1 (2)	1.83217e+06	1.89862e+06	1.83716e+06	1855984	251784	313040	393952	319592	909688	999336	902304	937109	386672	398320	389896	391629	0	0	0	0
Panel A Test Sheep 10 / CD4 (1)	989664	990912	959192	979923	647400	610168	592696	616755	478400	533416	447304	486373	460200	498472	415168	457947	0	0	0	0
Panel A Test Sheep 11 / Control (2)	861640	949000	939328	916656	604136	546728	499720	550195	410904	441480	453128	435171	401232	398008	419432	406224	0	0	0	0
Panel A Test Sheep 12 / WC1 (3)	1306760	1375816	1405248	1362608	115856	179296	182416	159189	1166048	1292824	1295736	1251536	349856	380328	400192	376792	0	0	0	0

## Sheet: TCDAE2 -1dpi
14-11-2018 (-1dpi)
RAW DATA
	PANEL A				PANEL B
Sample name	% CD4 17D-APC	# CD4 17D-APC	% CD21 CC21-AF488	# CD21 CC21-AF488	% CD8 CC58-APC	# CD8 CC58-APC	% gdTcr+ WC1+	# gdTcr+ WC1+	% granulocytes	# granulocytes
Panel A Test R1_Sheep 6_001.fcs	21.89	9771	6.52	2910	5.05	2252	8.89	3965
Panel A Test R1_Sheep 7_002.fcs	18.04	13187	4.81	3516	2.18	1477	8.89	6032
Panel A Test R1_Sheep 8_003.fcs	19.9	10874	10.3	5629	9.26	4629	6.72	3360
Panel A Test R1_Sheep 9_004.fcs	27.21	17276	3.84	2436	16.05	9336	0.01	8
Panel A Test R1_Sheep 10_005.fcs	0.53	204	13.11	5043	9.32	3667	11.89	4677
Panel A Test R1_Sheep 11_006.fcs	17.44	8841	12.92	6549	8.99	4809	4.72	2523
Panel A Test R1_Sheep 12_007.fcs	19.38	12618	1.65	1077	15.68	10379	0	1
Panel A Test R2_Sheep 6_008.fcs	22.46	9295	6.5	2689	4.95	2127	9.06	3888
Panel A Test R2_Sheep 7_009.fcs	17.66	12620	4.66	3334	2.17	1525	9.12	6400
Panel A Test R2_Sheep 8_010.fcs	20	9837	10.9	5361	8.98	4432	6.8	3355
Panel A Test R2_Sheep 9_011.fcs	27.51	16492	3.79	2274	15.35	8254	0.01	3
Panel A Test R2_Sheep 10_012.fcs	0.58	236	12.55	5067	8.74	4248	11.59	5634
Panel A Test R2_Sheep 11_013.fcs	16.46	8039	11.75	5737	8.92	4417	4.59	2272
Panel A Test R2_Sheep 12_014.fcs	19.42	12246	1.53	962	14.63	9535	0	2
Panel A Test R3_Sheep 6_015.fcs	21.82	9148	6.7	2809	4.72	2113	9.17	4103
Panel A Test R3_Sheep 7_016.fcs	18.02	13081	4.68	3396	1.87	1345	8.66	6226
Panel A Test R3_Sheep 8_017.fcs	19.83	10125	9.42	4810	9.04	4476	6.45	3193
Panel A Test R3_Sheep 9_018.fcs	27.94	17245	3.74	2305	17.57	10051	0.01	3
Panel A Test R3_Sheep 10_019.fcs	0.56	216	15.32	5932	8.99	4508	12.07	6054
Panel A Test R3_Sheep 11_020.fcs	17.79	8253	11.62	5391	9.4	4847	4.69	2419
Panel A Test R3_Sheep 12_021.fcs	19.55	11894	1.51	920	15.13	9322	0.01	4
Single colours_Sheep 6 cells only PA_049.fcs	0	0	0.29	86	0.07	20	0	1
Single colours_Sheep 7 cells only PA_050.fcs	0	0	0.13	37	0.22	66	0	0
Single colours_Sheep 8 cells only PA_051.fcs	0	0	0.32	94	0.12	35	0	0
Single colours_Sheep 9 cells only PA_052.fcs	0	0	0.11	31	0.16	47	0	0
Single colours_Sheep 10 cells only PA_053.fcs	0	0	0.87	242	0.16	45	0	0
Single colours_Sheep 11 cells only PA_054.fcs	0	0	0.38	110	0.11	32	0	1
Single colours_Sheep 12 cells only PA_055.fcs	0	0	0.18	52	0.26	77	0	0
BEAD CALCULATION (CELLS / ML BLOOD)
	% CD4 17D-APC				% CD21 CC21-AF488				% CD8 CC58-APC				% gdTcr+ WC1+				% granulocytes
Sample	Replicate 1	Replicate 2	Replicate 3	Average	Replicate 1	Replicate 2	Replicate 3	Average	Replicate 1	Replicate 2	Replicate 3	Average	Replicate 1	Replicate 2	Replicate 3	Average	Replicate 1	Replicate 2	Replicate 3	Average
Panel A Test Sheep 6 / CD8 (2)	21.89	22.46	21.82	22.0567	6.23	6.21	6.41	6.28333	4.98	4.88	4.65	4.83667	8.89	9.06	9.17	9.04	0	0	0	0
Panel A Test Sheep 7 / CD8 (3)	18.04	17.66	18.02	17.9067	4.68	4.53	4.55	4.58667	1.96	1.95	1.65	1.85333	8.89	9.12	8.66	8.89	0	0	0	0
Panel A Test Sheep 8 / IC (3)	19.9	20	19.83	19.91	9.98	10.58	9.1	9.88667	9.14	8.86	8.92	8.97333	6.72	6.8	6.45	6.65667	0	0	0	0
Panel A Test Sheep 9 / WC1 (2)	27.21	27.51	27.94	27.5533	3.73	3.68	3.63	3.68	15.89	15.19	17.41	16.1633	0.01	0.01	0.01	0.01	0	0	0	0
Panel A Test Sheep 10 / CD4 (1)	0.53	0.58	0.56	0.556667	12.24	11.68	14.45	12.79	9.16	8.58	8.83	8.85667	11.89	11.59	12.07	11.85	0	0	0	0
Panel A Test Sheep 11 / Control (2)	17.44	16.46	17.79	17.23	12.54	11.37	11.24	11.7167	8.88	8.81	9.29	8.99333	4.72	4.59	4.69	4.66667	0	0	0	0
Panel A Test Sheep 12 / WC1 (3)	19.38	19.42	19.55	19.45	1.47	1.35	1.33	1.38333	15.42	14.37	14.87	14.8867	0	0	0.01	0.00333333	0	0	0	0
	# CD4 17D-APC				# CD21 CC21-AF488				# CD8 CC58-APC				# gdTcr+ WC1+				# granulocytes
Sample	Replicate 1	Replicate 2	Replicate 3	Average	Replicate 1	Replicate 2	Replicate 3	Average	Replicate 1	Replicate 2	Replicate 3	Average	Replicate 1	Replicate 2	Replicate 3	Average	Replicate 1	Replicate 2	Replicate 3	Average
Panel A Test Sheep 6 / CD8 (2)	1016184	966680	951392	978085	293696	270712	283192	282533	232128	219128	217672	222976	412256	404248	426608	414371	0	0	0	0
Panel A Test Sheep 7 / CD8 (3)	1371448	1312480	1360424	1.34812e+06	361816	342888	349336	351347	146744	151736	133016	143832	627328	665600	647504	646811	0	0	0	0
Panel A Test Sheep 8 / IC (3)	1130896	1023048	1053000	1.06898e+06	575640	547768	490464	537957	477776	457288	461864	465643	349440	348920	332072	343477	0	0	0	0
Panel A Test Sheep 9 / WC1 (2)	1796704	1715168	1793480	1.76845e+06	250120	233272	236496	239963	966056	853528	1.04042e+06	953333	832	312	312	485.333	0	0	0	0
Panel A Test Sheep 10 / CD4 (1)	21216	24544	22464	22741.3	499304	501800	591760	530955	376688	437112	464152	425984	486408	585936	629616	567320	0	0	0	0
Panel A Test Sheep 11 / Control (2)	919464	836056	858312	871277	669656	585208	549224	601363	496808	456040	500760	484536	262288	236184	251472	249981	0	0	0	0
Panel A Test Sheep 12 / WC1 (3)	1312272	1.27358e+06	1236976	1.27428e+06	106600	94640	90272	97170.7	1071408	983632	961480	1.00551e+06	104	208	416	242.667	0	0	0	0

## Sheet: TCDAE2 0dpi
15-11-2018 (0dpi)
RAW DATA
	PANEL A				PANEL B
Sample name	% CD4 17D-APC	# CD4 17D-APC	% CD21 CC21-AF488	# CD21 CC21-AF488	% CD8 CC58-APC	# CD8 CC58-APC	% gdTcr+ WC1+	# gdTcr+ WC1+	% granulocytes	# granulocytes
Panel A Test R1_Sheep 6_001.fcs	20.6	9507	5.51	2543	0.09	41	11.46	5370
Panel A Test R1_Sheep 7_002.fcs	18.77	16124	3.47	2981	0.07	53	8.61	6933
Panel A Test R1_Sheep 8_003.fcs	17.21	8494	8.07	3982	9.29	4910	5.92	3131
Panel A Test R1_Sheep 9_004.fcs	23.77	16118	2.85	1932	14.76	9666	0	1
Panel A Test R1_Sheep 10_005.fcs	0.25	114	13.39	6116	7.62	4165	10.82	5912
Panel A Test R1_Sheep 11_006.fcs	16.36	9656	8.96	5291	7.1	3916	5.05	2783
Panel A Test R1_Sheep 12_007.fcs	18.41	12925	1.23	867	14.56	10811	0	1
Panel A Test R2_Sheep 6_008.fcs	19.66	9607	5.28	2581	0.07	32	11.22	5247
Panel A Test R2_Sheep 7_009.fcs	18.78	16238	3.52	3042	0.07	59	8.52	6990
Panel A Test R2_Sheep 8_010.fcs	17.17	9315	6.99	3795	9.16	4842	6.04	3193
Panel A Test R2_Sheep 9_011.fcs	25.71	16488	3.33	2139	11.88	8000	0.01	6
Panel A Test R2_Sheep 10_012.fcs	0.3	138	12.73	5864	7.6	3781	9.5	4728
Panel A Test R2_Sheep 11_013.fcs	16.33	10538	6.83	4408	7.25	4137	5.06	2890
Panel A Test R2_Sheep 12_014.fcs	21.11	16896	1.38	1103	15.46	10845	0	1
Panel A Test R3_Sheep 6_015.fcs	20.47	9343	5.65	2579	0.06	28	10.92	5315
Panel A Test R3_Sheep 7_016.fcs	18.75	16025	3.46	2955	0.08	66	8.86	7325
Panel A Test R3_Sheep 8_017.fcs	17.68	9855	7.94	4424	8.85	4500	5.93	3016
Panel A Test R3_Sheep 9_018.fcs	25.48	17028	3.28	2193	12.82	8423	0	2
Panel A Test R3_Sheep 10_019.fcs	0.29	133	14.62	6610	8.52	4256	10.84	5417
Panel A Test R3_Sheep 11_020.fcs	16.32	9496	9.13	5310	6.86	4097	5.3	3168
Panel A Test R3_Sheep 12_021.fcs	19.73	13214	1.28	858	15.61	11464	0	1
Single colours_Sheep 6 cells only PA_049.fcs	0	0	0.27	78	0.13	37	0	0
Single colours_Sheep 7 cells only PA_050.fcs	0	0	0.11	32	0.23	65	0	0
Single colours_Sheep 8 cells only PA_051.fcs	0	0	0.37	108	0.21	64	0	1
Single colours_Sheep 9 cells only PA_052.fcs	0	0	0.15	48	0.19	60	0	0
Single colours_Sheep 10 cells only PA_053.fcs	0	0	0.62	200	0.1	35	0	1
Single colours_Sheep 11 cells only PA_054.fcs	0	1	0.54	185	0.13	46	0.01	5
Single colours_Sheep 12 cells only PA_055.fcs	0	0	0.22	70	0.2	68	0	0
BEAD CALCULATION (CELLS / ML BLOOD)
	% CD4 17D-APC				% CD21 CC21-AF488				% CD8 CC58-APC				% gdTcr+ WC1+				% granulocytes
Sample	Replicate 1	Replicate 2	Replicate 3	Average	Replicate 1	Replicate 2	Replicate 3	Average	Replicate 1	Replicate 2	Replicate 3	Average	Replicate 1	Replicate 2	Replicate 3	Average	Replicate 1	Replicate 2	Replicate 3	Average
Panel A Test Sheep 6 / CD8 (2)	20.6	19.66	20.47	20.2433	5.24	5.01	5.38	5.21	-0.04	-0.06	-0.07	-0.0566667	11.46	11.22	10.92	11.2	0	0	0	0
Panel A Test Sheep 7 / CD8 (3)	18.77	18.78	18.75	18.7667	3.36	3.41	3.35	3.37333	-0.16	-0.16	-0.15	-0.156667	8.61	8.52	8.86	8.66333	0	0	0	0
Panel A Test Sheep 8 / IC (3)	17.21	17.17	17.68	17.3533	7.7	6.62	7.57	7.29667	9.08	8.95	8.64	8.89	5.92	6.04	5.93	5.96333	0	0	0	0
Panel A Test Sheep 9 / WC1 (2)	23.77	25.71	25.48	24.9867	2.7	3.18	3.13	3.00333	14.57	11.69	12.63	12.9633	0	0.01	0	0.00333333	0	0	0	0
Panel A Test Sheep 10 / CD4 (1)	0.25	0.3	0.29	0.28	12.77	12.11	14	12.96	7.52	7.5	8.42	7.81333	10.82	9.5	10.84	10.3867	0	0	0	0
Panel A Test Sheep 11 / Control (2)	16.36	16.33	16.32	16.3367	8.42	6.29	8.59	7.76667	6.97	7.12	6.73	6.94	5.04	5.05	5.29	5.12667	0	0	0	0
Panel A Test Sheep 12 / WC1 (3)	18.41	21.11	19.73	19.75	1.01	1.16	1.06	1.07667	14.36	15.26	15.41	15.01	0	0	0	0	0	0	0	0
	# CD4 17D-APC				# CD21 CC21-AF488				# CD8 CC58-APC				# gdTcr+ WC1+				# granulocytes
Sample	Replicate 1	Replicate 2	Replicate 3	Average	Replicate 1	Replicate 2	Replicate 3	Average	Replicate 1	Replicate 2	Replicate 3	Average	Replicate 1	Replicate 2	Replicate 3	Average	Replicate 1	Replicate 2	Replicate 3	Average
Panel A Test Sheep 6 / CD8 (2)	988728	999128	971672	986509	256360	260312	260104	258925	416	-520	-936	-346.667	558480	545688	552760	552309	0	0	0	0
Panel A Test Sheep 7 / CD8 (3)	1676896	1688752	1.6666e+06	1677416	306696	313040	303992	307909	-1248	-624	104	-589.333	721032	726960	761800	736597	0	0	0	0
Panel A Test Sheep 8 / IC (3)	883376	968760	1.02492e+06	959019	402896	383448	448864	411736	503984	496912	461344	487413	325520	331968	313560	323683	0	0	0	0
Panel A Test Sheep 9 / WC1 (2)	1676272	1714752	1770912	1.72065e+06	195936	217464	223080	212160	999024	825760	869752	898179	104	624	208	312	0	0	0	0
Panel A Test Sheep 10 / CD4 (1)	11856	14352	13832	13346.7	615264	589056	666640	623653	429520	389584	438984	419363	614744	491608	563264	556539	0	0	0	0
Panel A Test Sheep 11 / Control (2)	1004120	1.09585e+06	987480	1.02915e+06	531024	439192	533000	501072	402480	425464	421304	416416	288912	300040	328952	305968	0	0	0	0
Panel A Test Sheep 12 / WC1 (3)	1344200	1757184	1.37426e+06	1491880	82888	107432	81952	90757.3	1117272	1120808	1185184	1141088	104	104	104	104	0	0	0	0

## Sheet: TCDAE2 2dpi
17-11-2018 (2dpi)
RAW DATA
	PANEL A				PANEL B
Sample name	% CD4 17D-APC	# CD4 17D-APC	% CD21 CC21-AF488	# CD21 CC21-AF488	% CD8 CC58-APC	# CD8 CC58-APC	% gdTcr+ WC1+	# gdTcr+ WC1+	% granulocytes	# granulocytes
Panel A Test R1_Sheep 6_001.fcs	20.49	9344	3.27	1490	0.08	34	10.97	4842
Panel A Test R1_Sheep 7_002.fcs	16.86	13456	2.07	1649	0.06	45	11.82	9420
Panel A Test R1_Sheep 8_003.fcs	18.8	9961	6.88	3647	8.51	4507	6.44	3411
Panel A Test R1_Sheep 9_004.fcs	26.11	16451	2.87	1811	15.01	9432	0	2
Panel A Test R1_Sheep 10_005.fcs	0.26	110	13.12	5579	7.75	3205	10.09	4172
Panel A Test R1_Sheep 11_006.fcs	16.44	9056	7.23	3980	7.4	4103	6.31	3499
Panel A Test R1_Sheep 12_007.fcs	19.41	14418	0.78	581	14.49	10351	0	1
Panel A Test R2_Sheep 6_008.fcs	19.94	9008	4.34	1959	0.09	39	11	4966
Panel A Test R2_Sheep 7_009.fcs	16.15	12733	1.99	1568	0.06	45	10.96	8655
Panel A Test R2_Sheep 8_010.fcs	18.38	9398	6.72	3438	8.19	4364	6.11	3258
Panel A Test R2_Sheep 9_011.fcs	25.35	16380	2.56	1653	13.99	9123	0	2
Panel A Test R2_Sheep 10_012.fcs	0.29	117	12.56	4988	8.19	3646	10.1	4494
Panel A Test R2_Sheep 11_013.fcs	15.14	9181	6.65	4029	8.01	4806	6.43	3858
Panel A Test R2_Sheep 12_014.fcs	19.15	13192	1.55	1065	15.26	11693	0	1
Panel A Test R3_Sheep 6_015.fcs	20.09	9440	4.24	1994	0.09	41	9.73	4369
Panel A Test R3_Sheep 7_016.fcs	15.69	12500	2.62	2084	0.06	44	10.54	8343
Panel A Test R3_Sheep 8_017.fcs	18.71	9556	7.06	3605	8.39	4316	6.81	3501
Panel A Test R3_Sheep 9_018.fcs	24.59	16343	3.35	2225	14.64	9953	0.01	7
Panel A Test R3_Sheep 10_019.fcs	0.27	104	12.61	4827	7.88	3116	10.17	4021
Panel A Test R3_Sheep 11_020.fcs	15.82	8381	7.43	3936	7.29	3954	5.77	3134
Panel A Test R3_Sheep 12_021.fcs	21.33	14789	1.33	924	13.63	9854	0	3
Single colours_Sheep 6 cells only PA_049.fcs	0	0	0.19	55	0.25	75	0	1
Single colours_Sheep 7 cells only PA_050.fcs	0	0	0.13	39	0.13	40	0	0
Single colours_Sheep 8 cells only PA_051.fcs	0	0	0.13	40	0.17	52	0	0
Single colours_Sheep 9 cells only PA_052.fcs	0	0	0.05	14	0.26	79	0	0
Single colours_Sheep 10 cells only PA_053.fcs	0	0	0.4	113	0.14	42	0	0
Single colours_Sheep 11 cells only PA_054.fcs	0	0	0.53	154	0.09	27	0.01	2
Single colours_Sheep 12 cells only PA_055.fcs	0	0	0.12	35	0.22	62	0	1
BEAD CALCULATION (CELLS / ML BLOOD)
	% CD4 17D-APC				% CD21 CC21-AF488				% CD8 CC58-APC				% gdTcr+ WC1+				% granulocytes
Sample	Replicate 1	Replicate 2	Replicate 3	Average	Replicate 1	Replicate 2	Replicate 3	Average	Replicate 1	Replicate 2	Replicate 3	Average	Replicate 1	Replicate 2	Replicate 3	Average	Replicate 1	Replicate 2	Replicate 3	Average
Panel A Test Sheep 6 / CD8 (2)	20.49	19.94	20.09	20.1733	3.08	4.15	4.05	3.76	-0.17	-0.16	-0.16	-0.163333	10.97	11	9.73	10.5667	0	0	0	0
Panel A Test Sheep 7 / CD8 (3)	16.86	16.15	15.69	16.2333	1.94	1.86	2.49	2.09667	-0.07	-0.07	-0.07	-0.07	11.82	10.96	10.54	11.1067	0	0	0	0
Panel A Test Sheep 8 / IC (3)	18.8	18.38	18.71	18.63	6.75	6.59	6.93	6.75667	8.34	8.02	8.22	8.19333	6.44	6.11	6.81	6.45333	0	0	0	0
Panel A Test Sheep 9 / WC1 (2)	26.11	25.35	24.59	25.35	2.82	2.51	3.3	2.87667	14.75	13.73	14.38	14.2867	0	0	0.01	0.00333333	0	0	0	0
Panel A Test Sheep 10 / CD4 (1)	0.26	0.29	0.27	0.273333	12.72	12.16	12.21	12.3633	7.61	8.05	7.74	7.8	10.09	10.1	10.17	10.12	0	0	0	0
Panel A Test Sheep 11 / Control (2)	16.44	15.14	15.82	15.8	6.7	6.12	6.9	6.57333	7.31	7.92	7.2	7.47667	6.3	6.42	5.76	6.16	0	0	0	0
Panel A Test Sheep 12 / WC1 (3)	19.41	19.15	21.33	19.9633	0.66	1.43	1.21	1.1	14.27	15.04	13.41	14.24	0	0	0	0	0	0	0	0
	# CD4 17D-APC				# CD21 CC21-AF488				# CD8 CC58-APC				# gdTcr+ WC1+				# granulocytes
Sample	Replicate 1	Replicate 2	Replicate 3	Average	Replicate 1	Replicate 2	Replicate 3	Average	Replicate 1	Replicate 2	Replicate 3	Average	Replicate 1	Replicate 2	Replicate 3	Average	Replicate 1	Replicate 2	Replicate 3	Average
Panel A Test Sheep 6 / CD8 (2)	971776	936832	981760	963456	149240	198016	201656	182971	-4264	-3744	-3536	-3848	503464	516360	454272	491365	0	0	0	0
Panel A Test Sheep 7 / CD8 (3)	1399424	1.32423e+06	1300000	1.34122e+06	167440	159016	212680	179712	520	520	416	485.333	979680	900120	867672	915824	0	0	0	0
Panel A Test Sheep 8 / IC (3)	1035944	977392	993824	1.00239e+06	375128	353392	370760	366427	463320	448448	443456	451741	354744	338832	364104	352560	0	0	0	0
Panel A Test Sheep 9 / WC1 (2)	1710904	1703520	1699672	1.7047e+06	186888	170456	229944	195763	972712	940576	1026896	980061	208	208	728	381.333	0	0	0	0
Panel A Test Sheep 10 / CD4 (1)	11440	12168	10816	11474.7	568464	507000	490256	521907	328952	374816	319696	341155	433888	467376	418184	439816	0	0	0	0
Panel A Test Sheep 11 / Control (2)	941824	954824	871624	922757	397904	403000	393328	398077	423904	497016	408408	443109	363688	401024	325728	363480	0	0	0	0
Panel A Test Sheep 12 / WC1 (3)	1499472	1.37197e+06	1538056	1469832	56784	107120	92456	85453.3	1.07006e+06	1209624	1.01837e+06	1.09935e+06	0	0	208	69.3333	0	0	0	0

## Sheet: TCDAE2 4dpi
19-11-2018 (4dpi)
RAW DATA
	PANEL A				PANEL B
Sample name	% CD4 17D-APC	# CD4 17D-APC	% CD21 CC21-AF488	# CD21 CC21-AF488	% CD8 CC58-APC	# CD8 CC58-APC	% gdTcr+ WC1+	# gdTcr+ WC1+	% granulocytes	# granulocytes
Panel A Test R1_Sheep 6_001.fcs	21.04	8962	4.4	1874	0.15	68	9.78	4546
Panel A Test R1_Sheep 7_002.fcs	17.61	11750	2.74	1826	0.13	85	12.2	8193
Panel A Test R1_Sheep 8_003.fcs	18.05	8900	7.53	3716	9.28	4784	5.67	2921
Panel A Test R1_Sheep 9_004.fcs	26.96	17815	3.03	2004	14.62	9352	0.04	23
Panel A Test R1_Sheep 10_005.fcs	0.21	77	7.56	2811	13.15	4862	8.34	3085
Panel A Test R1_Sheep 11_006.fcs	14.68	8352	7.03	3999	7.92	4604	6.11	3548
Panel A Test R1_Sheep 12_007.fcs	19.53	14118	1.06	767	15.6	11775	0.02	12
Panel A Test R2_Sheep 6_008.fcs	21.65	9993	4.36	2013	0.11	53	9.2	4497
Panel A Test R2_Sheep 7_009.fcs	17.31	11676	2.64	1783	0.12	86	12.17	8431
Panel A Test R2_Sheep 8_010.fcs	17.84	8917	7.2	3598	9.28	4643	5.61	2808
Panel A Test R2_Sheep 9_011.fcs	27.39	17428	2.94	1868	14.26	9262	0.04	27
Panel A Test R2_Sheep 10_012.fcs	0.23	76	8.37	2761	13.12	5274	7.91	3179
Panel A Test R2_Sheep 11_013.fcs	15.71	9824	7.69	4809	7.02	4209	5.43	3257
Panel A Test R2_Sheep 12_014.fcs	19	13734	0.8	580	16.79	12627	0.02	15
Panel A Test R3_Sheep 6_015.fcs	21.53	9879	4.22	1936	0.11	52	9.76	4630
Panel A Test R3_Sheep 7_016.fcs	17.07	11869	3.49	2429	0.1	71	12.33	8952
Panel A Test R3_Sheep 8_017.fcs	19.04	10132	7.49	3984	8.97	4754	5.26	2789
Panel A Test R3_Sheep 9_018.fcs	27.83	16907	3.71	2255	14.04	9894	0.03	20
Panel A Test R3_Sheep 10_019.fcs	0.26	96	7.16	2646	13.23	5213	7.65	3015
Panel A Test R3_Sheep 11_020.fcs	17.06	9946	8.54	4977	7.16	4362	5.45	3322
Panel A Test R3_Sheep 12_021.fcs	20.63	14574	0.89	627	14.47	11085	0.02	13
Single colours_Sheep 6 cells only PA_049.fcs	0	0	0.17	49	0.15	46	0.01	2
Single colours_Sheep 7 cells only PA_050.fcs	0	0	0.09	28	0.24	71	0	1
Single colours_Sheep 8 cells only PA_051.fcs	0	0	0.32	95	0.18	55	0.01	3
Single colours_Sheep 9 cells only PA_052.fcs	0	0	0.04	12	0.15	45	0.01	3
Single colours_Sheep 10 cells only PA_053.fcs	0	0	0.54	156	0.24	71	0	1
Single colours_Sheep 11 cells only PA_054.fcs	0	0	0.55	168	0.14	42	0.01	2
Single colours_Sheep 12 cells only PA_055.fcs	0	0	0.07	22	0	0	0	1
BEAD CALCULATION (CELLS / ML BLOOD)
	% CD4 17D-APC				% CD21 CC21-AF488				% CD8 CC58-APC				% gdTcr+ WC1+				% granulocytes
Sample	Replicate 1	Replicate 2	Replicate 3	Average	Replicate 1	Replicate 2	Replicate 3	Average	Replicate 1	Replicate 2	Replicate 3	Average	Replicate 1	Replicate 2	Replicate 3	Average	Replicate 1	Replicate 2	Replicate 3	Average
Panel A Test Sheep 6 / CD8 (2)	21.04	21.65	21.53	21.4067	4.23	4.19	4.05	4.15667	0	-0.04	-0.04	-0.0266667	9.77	9.19	9.75	9.57	0	0	0	0
Panel A Test Sheep 7 / CD8 (3)	17.61	17.31	17.07	17.33	2.65	2.55	3.4	2.86667	-0.11	-0.12	-0.14	-0.123333	12.2	12.17	12.33	12.2333	0	0	0	0
Panel A Test Sheep 8 / IC (3)	18.05	17.84	19.04	18.31	7.21	6.88	7.17	7.08667	9.1	9.1	8.79	8.99667	5.66	5.6	5.25	5.50333	0	0	0	0
Panel A Test Sheep 9 / WC1 (2)	26.96	27.39	27.83	27.3933	2.99	2.9	3.67	3.18667	14.47	14.11	13.89	14.1567	0.03	0.03	0.02	0.0266667	0	0	0	0
Panel A Test Sheep 10 / CD4 (1)	0.21	0.23	0.26	0.233333	7.02	7.83	6.62	7.15667	12.91	12.88	12.99	12.9267	8.34	7.91	7.65	7.96667	0	0	0	0
Panel A Test Sheep 11 / Control (2)	14.68	15.71	17.06	15.8167	6.48	7.14	7.99	7.20333	7.78	6.88	7.02	7.22667	6.1	5.42	5.44	5.65333	0	0	0	0
Panel A Test Sheep 12 / WC1 (3)	19.53	19	20.63	19.72	0.99	0.73	0.82	0.846667	15.6	16.79	14.47	15.62	0.02	0.02	0.02	0.02	0	0	0	0
	# CD4 17D-APC				# CD21 CC21-AF488				# CD8 CC58-APC				# gdTcr+ WC1+				# granulocytes
Sample	Replicate 1	Replicate 2	Replicate 3	Average	Replicate 1	Replicate 2	Replicate 3	Average	Replicate 1	Replicate 2	Replicate 3	Average	Replicate 1	Replicate 2	Replicate 3	Average	Replicate 1	Replicate 2	Replicate 3	Average
Panel A Test Sheep 6 / CD8 (2)	932048	1.03927e+06	1.02742e+06	999579	189800	204256	196248	196768	2288	728	624	1213.33	472576	467480	481312	473789	0	0	0	0
Panel A Test Sheep 7 / CD8 (3)	1222000	1.2143e+06	1234376	1223560	186992	182520	249704	206405	1456	1560	0	1005.33	851968	876720	930904	886531	0	0	0	0
Panel A Test Sheep 8 / IC (3)	925600	927368	1053728	968899	376584	364312	404456	381784	491816	477152	488696	485888	303472	291720	289744	294979	0	0	0	0
Panel A Test Sheep 9 / WC1 (2)	1852760	1812512	1.75833e+06	1.80787e+06	207168	193024	233272	211155	967928	958568	1024296	983597	2080	2496	1768	2114.67	0	0	0	0
Panel A Test Sheep 10 / CD4 (1)	8008	7904	9984	8632	276120	270920	258960	268667	498264	541112	534768	524715	320736	330512	313456	321568	0	0	0	0
Panel A Test Sheep 11 / Control (2)	868608	1021696	1034384	974896	398424	482664	500136	460408	474448	433368	449280	452365	368784	338520	345280	350861	0	0	0	0
Panel A Test Sheep 12 / WC1 (3)	1468272	1428336	1.5157e+06	1470768	77480	58032	62920	66144	1224600	1.31321e+06	1.15284e+06	1230216	1144	1456	1248	1282.67	0	0	0	0

## Sheet: TCDAE2 6dpi
21-11-2018 (6dpi)
RAW DATA
	PANEL A				PANEL B
Sample name	% CD4 17D-APC	# CD4 17D-APC	% CD21 CC21-AF488	# CD21 CC21-AF488	% CD8 CC58-APC	# CD8 CC58-APC	% gdTcr+ WC1+	# gdTcr+ WC1+	% granulocytes	# granulocytes
Panel A Test R1_Sheep 6_001.fcs	18.08	8034	3.83	1704	0.71	327	9.16	4239
Panel A Test R1_Sheep 7_002.fcs	13.72	9310	1.91	1294	0.28	191	10.75	7265
Panel A Test R1_Sheep 8_003.fcs	18.46	7423	5.09	2046	6.52	2728	6.76	2825
Panel A Test R1_Sheep 9_004.fcs	27.44	16788	2.92	1785	15.01	10067	0.02	14
Panel A Test R1_Sheep 10_005.fcs	2.12	649	2.44	748	10.18	3376	3.57	1183
Panel A Test R1_Sheep 11_006.fcs	17.31	9939	5.36	3079	8.49	5109	6.68	4019
Panel A Test R1_Sheep 12_007.fcs	12.62	7519	0.35	211	24.16	15060	0	0
Panel A Test R2_Sheep 6_008.fcs	16.71	8446	2.93	1483	0.66	291	9.28	4121
Panel A Test R2_Sheep 7_009.fcs	13.02	8620	0.86	567	0.33	234	10.74	7599
Panel A Test R2_Sheep 8_010.fcs	18.37	7562	3.97	1636	6.35	2615	6.95	2864
Panel A Test R2_Sheep 9_011.fcs	26.1	17050	2.85	1859	12.43	7686	0.02	10
Panel A Test R2_Sheep 10_012.fcs	2.06	666	2.23	721	10.35	2963	3.49	1000
Panel A Test R2_Sheep 11_013.fcs	16.92	10104	5.64	3370	8.67	4976	6.42	3685
Panel A Test R2_Sheep 12_014.fcs	12.53	7650	0.39	238	23.51	14519	0.01	6
Panel A Test R3_Sheep 6_015.fcs	17.8	7901	2.48	1102	0.84	374	9.37	4153
Panel A Test R3_Sheep 7_016.fcs	12.85	8255	1.18	760	0.32	220	11.38	7730
Panel A Test R3_Sheep 8_017.fcs	19.44	7970	4.51	1848	6.39	2560	6.44	2581
Panel A Test R3_Sheep 9_018.fcs	28.41	18247	3.11	2000	14.9	9641	0.02	12
Panel A Test R3_Sheep 10_019.fcs	2.05	622	2.01	611	9.81	3253	3.65	1209
Panel A Test R3_Sheep 11_020.fcs	17.41	9909	5.75	3274	8.37	5101	6.73	4102
Panel A Test R3_Sheep 12_021.fcs	12.62	7619	0.4	244	24.38	14538	0.01	4
Single colours_Sheep 6 cells only PA_049.fcs	0	0	0.21	63	0.18	56	0	0
Single colours_Sheep 7 cells only PA_050.fcs	0	0	0.1	29	0.16	48	0	0
Single colours_Sheep 8 cells only PA_051.fcs	0	0	0.16	48	0.14	43	0	0
Single colours_Sheep 9 cells only PA_052.fcs	0	0	0.11	33	0.16	47	0.01	2
Single colours_Sheep 10 cells only PA_053.fcs	0	0	1.3	364	0.12	32	0	1
Single colours_Sheep 11 cells only PA_054.fcs	0	0	0.47	143	0.23	72	0	0
Single colours_Sheep 12 cells only PA_055.fcs	0	0	0.13	39	0.22	66	0.01	3
BEAD CALCULATION (CELLS / ML BLOOD)
	% CD4 17D-APC				% CD21 CC21-AF488				% CD8 CC58-APC				% gdTcr+ WC1+				% granulocytes
Sample	Replicate 1	Replicate 2	Replicate 3	Average	Replicate 1	Replicate 2	Replicate 3	Average	Replicate 1	Replicate 2	Replicate 3	Average	Replicate 1	Replicate 2	Replicate 3	Average	Replicate 1	Replicate 2	Replicate 3	Average
Panel A Test Sheep 6 / CD8 (2)	18.08	16.71	17.8	17.53	3.62	2.72	2.27	2.87	0.53	0.48	0.66	0.556667	9.16	9.28	9.37	9.27	0	0	0	0
Panel A Test Sheep 7 / CD8 (3)	13.72	13.02	12.85	13.1967	1.81	0.76	1.08	1.21667	0.12	0.17	0.16	0.15	10.75	10.74	11.38	10.9567	0	0	0	0
Panel A Test Sheep 8 / IC (3)	18.46	18.37	19.44	18.7567	4.93	3.81	4.35	4.36333	6.38	6.21	6.25	6.28	6.76	6.95	6.44	6.71667	0	0	0	0
Panel A Test Sheep 9 / WC1 (2)	27.44	26.1	28.41	27.3167	2.81	2.74	3	2.85	14.85	12.27	14.74	13.9533	0.01	0.01	0.01	0.01	0	0	0	0
Panel A Test Sheep 10 / CD4 (1)	2.12	2.06	2.05	2.07667	1.14	0.93	0.71	0.926667	10.06	10.23	9.69	9.99333	3.57	3.49	3.65	3.57	0	0	0	0
Panel A Test Sheep 11 / Control (2)	17.31	16.92	17.41	17.2133	4.89	5.17	5.28	5.11333	8.26	8.44	8.14	8.28	6.68	6.42	6.73	6.61	0	0	0	0
Panel A Test Sheep 12 / WC1 (3)	12.62	12.53	12.62	12.59	0.22	0.26	0.27	0.25	23.94	23.29	24.16	23.7967	-0.01	0	0	-0.00333333	0	0	0	0
	# CD4 17D-APC				# CD21 CC21-AF488				# CD8 CC58-APC				# gdTcr+ WC1+				# granulocytes
Sample	Replicate 1	Replicate 2	Replicate 3	Average	Replicate 1	Replicate 2	Replicate 3	Average	Replicate 1	Replicate 2	Replicate 3	Average	Replicate 1	Replicate 2	Replicate 3	Average	Replicate 1	Replicate 2	Replicate 3	Average
Panel A Test Sheep 6 / CD8 (2)	835536	878384	821704	845208	170664	147680	108056	142133	28184	24440	33072	28565.3	440856	428584	431912	433784	0	0	0	0
Panel A Test Sheep 7 / CD8 (3)	968240	896480	858520	907747	131560	55952	76024	87845.3	14872	19344	17888	17368	755560	790296	803920	783259	0	0	0	0
Panel A Test Sheep 8 / IC (3)	771992	786448	828880	795773	207792	165152	187200	186715	279240	267488	261768	269499	293800	297856	268424	286693	0	0	0	0
Panel A Test Sheep 9 / WC1 (2)	1745952	1773200	1897688	1.80561e+06	182208	189904	204568	192227	1.04208e+06	794456	997776	944771	1248	832	1040	1040	0	0	0	0
Panel A Test Sheep 10 / CD4 (1)	67496	69264	64688	67149.3	39936	37128	25688	34250.7	347776	304824	334984	329195	122928	103896	125632	117485	0	0	0	0
Panel A Test Sheep 11 / Control (2)	1033656	1050816	1030536	1038336	305344	335608	325624	322192	523848	510016	523016	518960	417976	383240	426608	409275	0	0	0	0
Panel A Test Sheep 12 / WC1 (3)	781976	795600	792376	789984	17888	20696	21320	19968	1559376	1503112	1505088	1.52253e+06	-312	312	104	34.6667	0	0	0	0

## Sheet: TCDAE2 8dpi
23-11-2018 (8dpi)
RAW DATA
	PANEL A				PANEL B
Sample name	% CD4 17D-APC	# CD4 17D-APC	% CD21 CC21-AF488	# CD21 CC21-AF488	% CD8 CC58-APC	# CD8 CC58-APC	% gdTcr+ WC1+	# gdTcr+ WC1+	% granulocytes	# granulocytes
Panel A Test R1_Sheep 6_001.fcs	18.26	6965	2.5	953	1.3	542	8.23	3441
Panel A Test R1_Sheep 7_002.fcs	15.97	9159	1.02	587	0.41	246	6.34	3788
Panel A Test R1_Sheep 8_003.fcs	19.83	6577	4.48	1484	6.02	2147	5	1782
Panel A Test R1_Sheep 9_004.fcs	29.7	17656	3.34	1988	11.41	6695	0.15	87
Panel A Test R1_Sheep 10_005.fcs	3.84	1235	2.62	845	5.73	1812	3.92	1239
Panel A Test R1_Sheep 11_006.fcs	17.7	9953	7.26	4082	9.28	5137	7.3	4044
Panel A Test R1_Sheep 12_007.fcs	14.02	3523	0.32	81	4.85	1391	0.07	20
Panel A Test R2_Sheep 6_008.fcs	18.62	6978	2.68	1005	1.43	588	8.3	3423
Panel A Test R2_Sheep 7_009.fcs	15.31	9118	0.93	553	0.41	251	6.67	4047
Panel A Test R2_Sheep 8_010.fcs	19.1	6268	3.29	1081	6.35	2120	5.32	1776
Panel A Test R2_Sheep 9_011.fcs	29.36	19032	3.81	2471	11.74	6948	0.16	94
Panel A Test R2_Sheep 10_012.fcs	3.62	1153	3.22	1024	5.26	1792	3.58	1221
Panel A Test R2_Sheep 11_013.fcs	18.3	10104	6.84	3774	8.79	4967	7.41	4185
Panel A Test R2_Sheep 12_014.fcs	14.48	3687	0.22	55	4.52	1364	0.04	12
Panel A Test R3_Sheep 6_015.fcs	18.69	6878	2.64	970	1.32	538	8.33	3388
Panel A Test R3_Sheep 7_016.fcs	15.66	8904	1.06	604	0.45	280	6.8	4257
Panel A Test R3_Sheep 8_017.fcs	19.89	6471	3.39	1103	6.05	2154	4.91	1748
Panel A Test R3_Sheep 9_018.fcs	28.06	17931	3.48	2227	11.26	6717	0.13	75
Panel A Test R3_Sheep 10_019.fcs	3.16	951	3.23	973	5.51	1848	3.47	1166
Panel A Test R3_Sheep 11_020.fcs	17.96	10134	6.5	3667	8.64	5071	7.55	4431
Panel A Test R3_Sheep 12_021.fcs	13.89	3620	0.17	45	4.61	1387	0.1	30
Single colours_Sheep 6 cells only PA_049.fcs	0	0	0.11	33	0.21	64	0	0
Single colours_Sheep 7 cells only PA_050.fcs	0	0	0.03	9	0.24	70	0	0
Single colours_Sheep 8 cells only PA_051.fcs	0	0	0.32	94	0.21	63	0	1
Single colours_Sheep 9 cells only PA_052.fcs	0	0	0.03	9	0.07	20	0.01	3
Single colours_Sheep 10 cells only PA_053.fcs	0	0	0.82	234	0.16	44	0.01	2
Single colours_Sheep 11 cells only PA_054.fcs	0	0	0.43	135	0.23	71	0	0
Single colours_Sheep 12 cells only PA_055.fcs	0	0	0.07	20	0.21	63	0	0
BEAD CALCULATION (CELLS / ML BLOOD)
	% CD4 17D-APC				% CD21 CC21-AF488				% CD8 CC58-APC				% gdTcr+ WC1+				% granulocytes
Sample	Replicate 1	Replicate 2	Replicate 3	Average	Replicate 1	Replicate 2	Replicate 3	Average	Replicate 1	Replicate 2	Replicate 3	Average	Replicate 1	Replicate 2	Replicate 3	Average	Replicate 1	Replicate 2	Replicate 3	Average
Panel A Test Sheep 6 / CD8 (2)	18.26	18.62	18.69	18.5233	2.39	2.57	2.53	2.49667	1.09	1.22	1.11	1.14	8.23	8.3	8.33	8.28667	0	0	0	0
Panel A Test Sheep 7 / CD8 (3)	15.97	15.31	15.66	15.6467	0.99	0.9	1.03	0.973333	0.17	0.17	0.21	0.183333	6.34	6.67	6.8	6.60333	0	0	0	0
Panel A Test Sheep 8 / IC (3)	19.83	19.1	19.89	19.6067	4.16	2.97	3.07	3.4	5.81	6.14	5.84	5.93	5	5.32	4.91	5.07667	0	0	0	0
Panel A Test Sheep 9 / WC1 (2)	29.7	29.36	28.06	29.04	3.31	3.78	3.45	3.51333	11.34	11.67	11.19	11.4	0.14	0.15	0.12	0.136667	0	0	0	0
Panel A Test Sheep 10 / CD4 (1)	3.84	3.62	3.16	3.54	1.8	2.4	2.41	2.20333	5.57	5.1	5.35	5.34	3.91	3.57	3.46	3.64667	0	0	0	0
Panel A Test Sheep 11 / Control (2)	17.7	18.3	17.96	17.9867	6.83	6.41	6.07	6.43667	9.05	8.56	8.41	8.67333	7.3	7.41	7.55	7.42	0	0	0	0
Panel A Test Sheep 12 / WC1 (3)	14.02	14.48	13.89	14.13	0.25	0.15	0.1	0.166667	4.64	4.31	4.4	4.45	0.07	0.04	0.1	0.07	0	0	0	0
	# CD4 17D-APC				# CD21 CC21-AF488				# CD8 CC58-APC				# gdTcr+ WC1+				# granulocytes
Sample	Replicate 1	Replicate 2	Replicate 3	Average	Replicate 1	Replicate 2	Replicate 3	Average	Replicate 1	Replicate 2	Replicate 3	Average	Replicate 1	Replicate 2	Replicate 3	Average	Replicate 1	Replicate 2	Replicate 3	Average
Panel A Test Sheep 6 / CD8 (2)	724360	725712	715312	721795	95680	101088	97448	98072	49712	54496	49296	51168	357864	355992	352352	355403	0	0	0	0
Panel A Test Sheep 7 / CD8 (3)	952536	948272	926016	942275	60112	56576	61880	59522.7	18304	18824	21840	19656	393952	420888	442728	419189	0	0	0	0
Panel A Test Sheep 8 / IC (3)	684008	651872	672984	669621	144560	102648	104936	117381	216736	213928	217464	216043	185224	184600	181688	183837	0	0	0	0
Panel A Test Sheep 9 / WC1 (2)	1.83622e+06	1979328	1.86482e+06	1.89346e+06	205816	256048	230672	230845	694200	720512	696488	703733	8736	9464	7488	8562.67	0	0	0	0
Panel A Test Sheep 10 / CD4 (1)	128440	119912	98904	115752	63544	82160	76856	74186.7	183872	181792	187616	184427	128648	126776	121056	125493	0	0	0	0
Panel A Test Sheep 11 / Control (2)	1.03511e+06	1050816	1.05394e+06	1.04662e+06	410488	378456	367328	385424	526864	509184	520000	518683	420576	435240	460824	438880	0	0	0	0
Panel A Test Sheep 12 / WC1 (3)	366392	383448	376480	375440	6344	3640	2600	4194.67	138112	135304	137696	137037	2080	1248	3120	2149.33	0	0	0	0

## Sheet: TCDAE2 10dpi
25-11-2018 (10dpi)
RAW DATA
	PANEL A				PANEL B
Sample name	% CD4 17D-APC	# CD4 17D-APC	% CD21 CC21-AF488	# CD21 CC21-AF488	% CD8 CC58-APC	# CD8 CC58-APC	% gdTcr+ WC1+	# gdTcr+ WC1+	% granulocytes	# granulocytes
Panel A Test R1_Sheep 6_001.fcs	22.03	9566	2.81	1222	1.56	676	11.74	5079
Panel A Test R1_Sheep 8_002.fcs	18.68	10294	6.1	3359	11.03	6302	7.49	4279
Panel A Test R1_Sheep 9_003.fcs	30.36	13885	2.27	1036	6.77	3137	0.21	96
Panel A Test R1_Sheep 11_004.fcs	15.71	9241	7.25	4263	7.64	4426	8.49	4919
Panel A Test R2_Sheep 6_005.fcs	22.13	9676	3.14	1373	1.6	675	12.03	5082
Panel A Test R2_Sheep 8_006.fcs	18.3	10879	5.85	3475	10.69	5980	7.1	3973
Panel A Test R2_Sheep 9_007.fcs	30.86	13586	2.36	1039	6.67	2949	0.21	94
Panel A Test R2_Sheep 11_008.fcs	16.15	9335	6.67	3857	7.78	4448	8.57	4898
Panel A Test R3_Sheep 6_009.fcs	21.99	9181	3.1	1295	1.65	681	12.28	5068
Panel A Test R3_Sheep 8_010.fcs	18.12	10587	5.51	3220	10.9	6035	7.3	4045
Panel A Test R3_Sheep 9_011.fcs	31.18	14106	2.34	1057	6.32	2845	0.21	96
Panel A Test R3_Sheep 11_012.fcs	15.75	9349	5.25	3115	7.88	4334	9.24	5080
Single colours_Sheep 6 cells only PA_031.fcs	0	0	0.27	82	0.18	55	0.01	2
Single colours_Sheep 8 cells only PA_032.fcs	0	0	0.2	61	0.15	44	0	1
Single colours_Sheep 9 cells only PA_033.fcs	0	0	0.04	13	0.22	65	0	0
Single colours_Sheep 11 cells only PA_034.fcs	0	0	0.37	111	0.21	64	0.01	2
BEAD CALCULATION (CELLS / ML BLOOD)
	% CD4 17D-APC				% CD21 CC21-AF488				% CD8 CC58-APC				% gdTcr+ WC1+				% granulocytes
Sample	Replicate 1	Replicate 2	Replicate 3	Average	Replicate 1	Replicate 2	Replicate 3	Average	Replicate 1	Replicate 2	Replicate 3	Average	Replicate 1	Replicate 2	Replicate 3	Average	Replicate 1	Replicate 2	Replicate 3	Average
Panel A Test Sheep 6 / CD8 (2)	22.03	22.13	21.99	22.05	2.54	2.87	2.83	2.74667	1.38	1.42	1.47	1.42333	11.73	12.02	12.27	12.0067	0	0	0	0
Panel A Test Sheep 7 / CD8 (3)	0	0	0	0	0	0	0	0	0	0	0	0	0	0	0	0	0	0	0	0
Panel A Test Sheep 8 / IC (3)	18.68	18.3	18.12	18.3667	5.9	5.65	5.31	5.62	10.88	10.54	10.75	10.7233	7.49	7.1	7.3	7.29667	0	0	0	0
Panel A Test Sheep 9 / WC1 (2)	30.36	30.86	31.18	30.8	2.23	2.32	2.3	2.28333	6.55	6.45	6.1	6.36667	0.21	0.21	0.21	0.21	0	0	0	0
Panel A Test Sheep 10 / CD4 (1)	0	0	0	0	0	0	0	0	0	0	0	0	0	0	0	0	0	0	0	0
Panel A Test Sheep 11 / Control (2)	15.71	16.15	15.75	15.87	6.88	6.3	4.88	6.02	7.43	7.57	7.67	7.55667	8.48	8.56	9.23	8.75667	0	0	0	0
Panel A Test Sheep 12 / WC1 (3)	0	0	0	0	0	0	0	0	0	0	0	0	0	0	0	0	0	0	0	0
	# CD4 17D-APC				# CD21 CC21-AF488				# CD8 CC58-APC				# gdTcr+ WC1+				# granulocytes
Sample	Replicate 1	Replicate 2	Replicate 3	Average	Replicate 1	Replicate 2	Replicate 3	Average	Replicate 1	Replicate 2	Replicate 3	Average	Replicate 1	Replicate 2	Replicate 3	Average	Replicate 1	Replicate 2	Replicate 3	Average
Panel A Test Sheep 6 / CD8 (2)	994864	1006304	954824	985331	118560	134264	126152	126325	64584	64480	65104	64722.7	528008	528320	526864	527731	0	0	0	0
Panel A Test Sheep 7 / CD8 (3)	0	0	0	0	0	0	0	0	0	0	0	0	0	0	0	0	0	0	0	0
Panel A Test Sheep 8 / IC (3)	1070576	1.13142e+06	1101048	1.10101e+06	342992	355056	328536	342195	650832	617344	623064	630413	444912	413088	420576	426192	0	0	0	0
Panel A Test Sheep 9 / WC1 (2)	1444040	1412944	1467024	1441336	106392	106704	108576	107224	319488	299936	289120	302848	9984	9776	9984	9914.67	0	0	0	0
Panel A Test Sheep 10 / CD4 (1)	0	0	0	0	0	0	0	0	0	0	0	0	0	0	0	0	0	0	0	0
Panel A Test Sheep 11 / Control (2)	961064	970840	972296	968067	431808	389584	312416	377936	453648	455936	444080	451221	511368	509184	528112	516221	0	0	0	0
Panel A Test Sheep 12 / WC1 (3)	0	0	0	0	0	0	0	0	0	0	0	0	0	0	0	0	0	0	0	0

## Sheet: TCDAE2 12dpi
27-11-2018 (12dpi)
RAW DATA
	PANEL A				PANEL B
Sample name	% CD4 17D-APC	# CD4 17D-APC	% CD21 CC21-AF488	# CD21 CC21-AF488	% CD8 CC58-APC	# CD8 CC58-APC	% gdTcr+ WC1+	# gdTcr+ WC1+	% granulocytes	# granulocytes
Panel A Test R1_Sheep 6_001.fcs	23.01	10569	3.87	1779	3.26	1595	10.89	5322
Panel A Test R1_Sheep 8_002.fcs	15.96	8824	8.35	4615	17.59	10218	6.01	3494
Panel A Test R1_Sheep 9_003.fcs	27.93	18925	1.8	1222	14.37	9801	0.24	162
Panel A Test R1_Sheep 11_004.fcs	17.14	11020	6.38	4101	9	6155	7.94	5425
Panel A Test R2_Sheep 6_005.fcs	22.74	12106	3.5	1865	3.03	1440	11.1	5270
Panel A Test R2_Sheep 8_006.fcs	15.78	9419	8.06	4815	17.74	10816	6.05	3688
Panel A Test R2_Sheep 9_007.fcs	26.92	17939	1.75	1164	15.58	10170	0.21	139
Panel A Test R2_Sheep 11_008.fcs	17	11445	5.01	3375	9.26	6115	7.79	5148
Panel A Test R3_Sheep 6_009.fcs	22.76	10593	3.62	1683	2.95	1453	11.41	5629
Panel A Test R3_Sheep 8_010.fcs	15.19	9090	8.35	4996	17.36	9629	6.04	3352
Panel A Test R3_Sheep 9_011.fcs	27.52	21904	1.79	1423	15.65	10249	0.27	174
Panel A Test R3_Sheep 11_012.fcs	17.25	11120	5.26	3393	8.99	5708	7.93	5039
Single colours_Sheep 6 cells only PA_031.fcs	0	0	0.1	32	0.17	52	0	0
Single colours_Sheep 8 cells only PA_032.fcs	0	0	0.07	22	0.12	36	0	0
Single colours_Sheep 9 cells only PA_033.fcs	0	1	0.08	24	0.15	48	0.04	11
Single colours_Sheep 11 cells only PA_034.fcs	0	0	0.18	55	0.18	57	0	1
BEAD CALCULATION (CELLS / ML BLOOD)
	% CD4 17D-APC				% CD21 CC21-AF488				% CD8 CC58-APC				% gdTcr+ WC1+				% granulocytes
Sample	Replicate 1	Replicate 2	Replicate 3	Average	Replicate 1	Replicate 2	Replicate 3	Average	Replicate 1	Replicate 2	Replicate 3	Average	Replicate 1	Replicate 2	Replicate 3	Average	Replicate 1	Replicate 2	Replicate 3	Average
Panel A Test Sheep 6 / CD8 (2)	23.01	22.74	22.76	22.8367	3.77	3.4	3.52	3.56333	3.09	2.86	2.78	2.91	10.89	11.1	11.41	11.1333	0	0	0	0
Panel A Test Sheep 7 / CD8 (3)	0	0	0	0	0	0	0	0	0	0	0	0	0	0	0	0	0	0	0	0
Panel A Test Sheep 8 / IC (3)	15.96	15.78	15.19	15.6433	8.28	7.99	8.28	8.18333	17.47	17.62	17.24	17.4433	6.01	6.05	6.04	6.03333	0	0	0	0
Panel A Test Sheep 9 / WC1 (2)	27.93	26.92	27.52	27.4567	1.72	1.67	1.71	1.7	14.22	15.43	15.5	15.05	0.2	0.17	0.23	0.2	0	0	0	0
Panel A Test Sheep 10 / CD4 (1)	0	0	0	0	0	0	0	0	0	0	0	0	0	0	0	0	0	0	0	0
Panel A Test Sheep 11 / Control (2)	17.14	17	17.25	17.13	6.2	4.83	5.08	5.37	8.82	9.08	8.81	8.90333	7.94	7.79	7.93	7.88667	0	0	0	0
Panel A Test Sheep 12 / WC1 (3)	0	0	0	0	0	0	0	0	0	0	0	0	0	0	0	0	0	0	0	0
	# CD4 17D-APC				# CD21 CC21-AF488				# CD8 CC58-APC				# gdTcr+ WC1+				# granulocytes
Sample	Replicate 1	Replicate 2	Replicate 3	Average	Replicate 1	Replicate 2	Replicate 3	Average	Replicate 1	Replicate 2	Replicate 3	Average	Replicate 1	Replicate 2	Replicate 3	Average	Replicate 1	Replicate 2	Replicate 3	Average
Panel A Test Sheep 6 / CD8 (2)	1099176	1259024	1.10167e+06	1.15329e+06	181688	190632	171704	181341	160472	144352	145704	150176	553488	548080	585416	562328	0	0	0	0
Panel A Test Sheep 7 / CD8 (3)	0	0	0	0	0	0	0	0	0	0	0	0	0	0	0	0	0	0	0	0
Panel A Test Sheep 8 / IC (3)	917696	979576	945360	947544	477672	498472	517296	497813	1058928	1.12112e+06	997672	1059240	363376	383552	348608	365179	0	0	0	0
Panel A Test Sheep 9 / WC1 (2)	1968096	1.86555e+06	2.27791e+06	2.03719e+06	124592	118560	145496	129549	1.01431e+06	1052688	1060904	1.04263e+06	15704	13312	16952	15322.7	0	0	0	0
Panel A Test Sheep 10 / CD4 (1)	0	0	0	0	0	0	0	0	0	0	0	0	0	0	0	0	0	0	0	0
Panel A Test Sheep 11 / Control (2)	1.14608e+06	1190280	1156480	1164280	420784	345280	347152	371072	634192	630032	587704	617309	564096	535288	523952	541112	0	0	0	0
Panel A Test Sheep 12 / WC1 (3)	0	0	0	0	0	0	0	0	0	0	0	0	0	0	0	0	0	0	0	0

[truncated: 5 more sheets: TCDAE2 14dpi, TCDAE2 16dpi, TCDAE2 18dpi, TCDAE2 20dpi, Template]
