# Supplementary material for: Specific T-cell subsets have a role in anti-viral immunity and pathogenesis but not viral dynamics or onwards vector transmission of an important livestock arbovirus
Source: Front Immunol. 2024 Jan 31;15:1328820. doi: 10.3389/fimmu.2024.1328820 (PMC10864546; doi:10.3389/fimmu.2024.1328820)
Supplement: Supplementary file 3 [file DataSheet_3.xlsx]

## Sheet: TCDAE3 -3dpi
11-03-2019 (-3dpi)
RAW DATA
	PANEL A				PANEL B
Sample name	% CD4 17D-APC	# CD4 17D-APC	% CD21 CC21-AF488	# CD21 CC21-AF488	% CD8 CC58-APC	# CD8 CC58-APC	% gdTcr+ WC1+	# gdTcr+ WC1+	% granulocytes	# granulocytes
Panel A Test R1_Sheep 13_001.fcs	27.13	19947	6.23	4578	13.09	8181	7.77	4854
Panel A Test R1_Sheep 14_002.fcs	18.13	14876	4.44	3642	10	6791	5.94	4031
Panel A Test R1_Sheep 15_003.fcs	19.49	19610	9.91	9971	10.13	6705	8.25	5463
Panel A Test R1_Sheep 16_004.fcs	23.33	21637	4.48	4154	16.46	7647	9.09	4223
Panel A Test R1_Sheep 17_005.fcs	21.95	15552	6.42	4551	10.07	5766	10.04	5750
Panel A Test R1_Sheep 18_006.fcs	14.02	10556	7.37	5553	12.45	7475	11.57	6949
Panel A Test R1_Sheep 19_007.fcs	20.37	17775	8.5	7414	12.84	8481	6.43	4247
Panel A Test R2_Sheep 13_008.fcs	25.83	17026	6.81	4491	13.22	9062	7.72	5291
Panel A Test R2_Sheep 14_009.fcs	17.7	12210	4.53	3124	9.83	6852	5.9	4115
Panel A Test R2_Sheep 15_010.fcs	20	13433	10.64	7149	10.55	7137	8.34	5639
Panel A Test R2_Sheep 16_011.fcs	23.09	11975	4.35	2255	16.11	8040	8.41	4199
Panel A Test R2_Sheep 17_012.fcs	21.14	12351	7.68	4486	10.09	6144	10.24	6236
Panel A Test R2_Sheep 18_013.fcs	14.58	9006	8.19	5057	12.23	7540	11.55	7124
Panel A Test R2_Sheep 19_014.fcs	20.02	13678	8.51	5817	12.76	8702	5.69	3882
Panel A Test R3_Sheep 13_015.fcs	26.62	18078	7.06	4796	12.92	8792	7.71	5244
Panel A Test R3_Sheep 14_016.fcs	18.73	12818	4.46	3055	9.75	6683	6.2	4249
Panel A Test R3_Sheep 15_017.fcs	20.6	14102	10.72	7337	9.57	6686	7.82	5462
Panel A Test R3_Sheep 16_018.fcs	23.63	11692	4.79	2372	16.38	7908	8.65	4173
Panel A Test R3_Sheep 17_019.fcs	21.51	12890	7.27	4359	9.61	5807	9.7	5861
Panel A Test R3_Sheep 18_020.fcs	14.77	9043	8.65	5299	12.64	7693	12.58	7653
Panel A Test R3_Sheep 19_021.fcs	20.32	13934	10.19	6988	13.37	9249	6.17	4267
Single colours_Sheep 13 cells only PA_049.fcs	0	0	0.29	88	0.17	49	0	0
Single colours_Sheep 14 cells only PA_050.fcs	0	0	0.3	92	0.2	61	0	0
Single colours_Sheep 15 cells only PA_051.fcs	0	0	0.72	212	0.2	59	0	0
Single colours_Sheep 16 cells only PA_052.fcs	0	0	0.25	73	0.28	80	0	0
Single colours_Sheep 17 cells only PA_053.fcs	0	0	0.34	104	0.16	49	0	0
Single colours_Sheep 18 cells only PA_054.fcs	0	0	0.28	80	0.15	41	0	0
Single colours_Sheep 19 cells only PA_055.fcs	0	0	0.8	249	0.32	94	0	0
BEAD CALCULATION (CELLS / ML BLOOD)
	% CD4 17D-APC				% CD21 CC21-AF488				% CD8 CC58-APC				% gdTcr+ WC1+				% granulocytes
Sample	Replicate 1	Replicate 2	Replicate 3	Average	Replicate 1	Replicate 2	Replicate 3	Average	Replicate 1	Replicate 2	Replicate 3	Average	Replicate 1	Replicate 2	Replicate 3	Average	Replicate 1	Replicate 2	Replicate 3	Average
Panel A Test Sheep 13 / CD4 (2)	27.13	25.83	26.62	26.5267	5.94	6.52	6.77	6.41	12.92	13.05	12.75	12.9067	7.77	7.72	7.71	7.73333	0	0	0	0
Panel A Test Sheep 14 / Control	18.13	17.7	18.73	18.1867	4.14	4.23	4.16	4.17667	9.8	9.63	9.55	9.66	5.94	5.9	6.2	6.01333	0	0	0	0
Panel A Test Sheep 15 / IC (4)	19.49	20	20.6	20.03	9.19	9.92	10	9.70333	9.93	10.35	9.37	9.88333	8.25	8.34	7.82	8.13667	0	0	0	0
Panel A Test Sheep 16 / WC1 (4)	23.33	23.09	23.63	23.35	4.23	4.1	4.54	4.29	16.18	15.83	16.1	16.0367	9.09	8.41	8.65	8.71667	0	0	0	0
Panel A Test Sheep 17 / WC1 (5)	21.95	21.14	21.51	21.5333	6.08	7.34	6.93	6.78333	9.91	9.93	9.45	9.76333	10.04	10.24	9.7	9.99333	0	0	0	0
Panel A Test Sheep 18 / CD8 (4)	14.02	14.58	14.77	14.4567	7.09	7.91	8.37	7.79	12.3	12.08	12.49	12.29	11.57	11.55	12.58	11.9	0	0	0	0
Panel A Test Sheep 19 / CD4 (3)	20.37	20.02	20.32	20.2367	7.7	7.71	9.39	8.26667	12.52	12.44	13.05	12.67	6.43	5.69	6.17	6.09667	0	0	0	0
	# CD4 17D-APC				# CD21 CC21-AF488				# CD8 CC58-APC				# gdTcr+ WC1+				# granulocytes
Sample	Replicate 1	Replicate 2	Replicate 3	Average	Replicate 1	Replicate 2	Replicate 3	Average	Replicate 1	Replicate 2	Replicate 3	Average	Replicate 1	Replicate 2	Replicate 3	Average	Replicate 1	Replicate 2	Replicate 3	Average
Panel A Test Sheep 13 / CD4 (2)	2.01265e+06	1.71792e+06	1.82407e+06	1.85155e+06	453041	444263	475037	457447	820519	909412	882169	870700	489769	533862	529120	517583	0	0	0	0
Panel A Test Sheep 14 / Control	1.50099e+06	1231989	1.29334e+06	1.3421e+06	358195	305929	298967	321030	679057	685212	668160	677476	406728	415203	428724	416885	0	0	0	0
Panel A Test Sheep 15 / IC (4)	1978649	1.35539e+06	1.42289e+06	1.58564e+06	984683	699943	718912	801180	670581	714170	668664	684472	551217	568975	551116	557103	0	0	0	0
Panel A Test Sheep 16 / WC1 (4)		1.20828e+06	1.17972e+06	1.194e+06	411773	220164	231969	287969	763510	803164	789845	785506	426101	423679	421056	423612	0	0	0	0
Panel A Test Sheep 17 / WC1 (5)	1.5692e+06	1.24622e+06	1300601	1.372e+06	448702	442144	429330	440059	576845	614986	580982	590938	580175	629212	591375	600254	0	0	0	0
Panel A Test Sheep 18 / CD8 (4)	1.0651e+06	908705	912439	962082	552226	502179	526597	527001	750091	756649	772087	759609	701154	718812	772188	730718	0	0	0	0
Panel A Test Sheep 19 / CD4 (3)	1.7935e+06	1.38011e+06	1.40594e+06	1.52652e+06	722949	561811	679965	654908	846248	868547	923740	879512	428522	391694	430540	416919	0	0	0	0

## Sheet: TCDAE3 -2dpi
12-03-2019 (-2dpi)
RAW DATA
	PANEL A				PANEL B
Sample name	% CD4 17D-APC	# CD4 17D-APC	% CD21 CC21-AF488	# CD21 CC21-AF488	% CD8 CC58-APC	# CD8 CC58-APC	% gdTcr+ WC1+	# gdTcr+ WC1+	% granulocytes	# granulocytes
Panel A Test R1_Sheep 13_001.fcs	25.86	26840	6.85	7107	13.08	10273	7.43	5837
Panel A Test R1_Sheep 14_002.fcs	19.81	20516	4.87	5041	10.79	13479	5.73	7159
Panel A Test R1_Sheep 15_003.fcs	20.77	23015	10.89	12066	9.89	10950	9.05	10015
Panel A Test R1_Sheep 16_004.fcs	24.2	13634	4.7	2647	14.55	10878	8.3	6205
Panel A Test R1_Sheep 17_005.fcs	21.17	17360	6.92	5674	8.97	6869	10.12	7749
Panel A Test R1_Sheep 18_006.fcs	15.94	12638	7.87	6236	11.42	8733	13.4	10249
Panel A Test R1_Sheep 19_007.fcs	21.73	19455	9.68	8669	11.09	9751	6.71	5903
Panel A Test R2_Sheep 13_008.fcs	26.23	25698	7.32	7172	12.97	21923	7.3	12333
Panel A Test R2_Sheep 14_009.fcs	19.36	18153	4.94	4627	10.37	9344	5.87	5289
Panel A Test R2_Sheep 15_010.fcs	19.32	22654	10.35	12137	10.05	12289	8.92	10908
Panel A Test R2_Sheep 16_011.fcs	25.67	18647	4.98	3617	14.7	7841	8.56	4562
Panel A Test R2_Sheep 17_012.fcs	21.2	17600	6.6	5478	8.95	7040	10.3	8101
Panel A Test R2_Sheep 18_013.fcs	15.82	12512	7.35	5816	11.96	9171	13.36	10238
Panel A Test R2_Sheep 19_014.fcs	19.83	18642	9.51	8939	10.66	9284	6.1	5308
Panel A Test R3_Sheep 13_015.fcs	25.89	23413	7.27	6570	13.06	11987	7.67	7040
Panel A Test R3_Sheep 14_016.fcs	19.08	18322	4.76	4569	10.25	11117	5.09	5525
Panel A Test R3_Sheep 15_017.fcs	20.41	24839	10.08	12267	9.83	14398	8.46	12399
Panel A Test R3_Sheep 16_018.fcs	24.53	14177	4.64	2680	14.22	8162	8.51	4884
Panel A Test R3_Sheep 17_019.fcs	21.12	18412	7.02	6118	8.63	6870	10.17	8095
Panel A Test R3_Sheep 18_020.fcs	16.13	14097	7.74	6767	11.74	10447	14.12	12570
Panel A Test R3_Sheep 19_021.fcs	20.95	18180	10.29	8931	10.48	10004	5.92	5653
Single colours_Sheep 13 cells only PA_049.fcs	0	0	0.18	55	0.19	56	0	0
Single colours_Sheep 14 cells only PA_050.fcs	0	0	0.17	52	0.29	85	0	0
Single colours_Sheep 15 cells only PA_051.fcs	0	0	0.69	211	0.15	44	0	0
Single colours_Sheep 16 cells only PA_052.fcs	0	0	0.12	37	0.16	48	0	0
Single colours_Sheep 17 cells only PA_053.fcs	0	1	0.33	98	0.17	50	0	0
Single colours_Sheep 18 cells only PA_054.fcs	0	0	0.27	83	0.21	64	0	0
Single colours_Sheep 19 cells only PA_055.fcs	0	0	0.59	181	0.21	63	0	1
BEAD CALCULATION (CELLS / ML BLOOD)
	% CD4 17D-APC				% CD21 CC21-AF488				% CD8 CC58-APC				% gdTcr+ WC1+				% granulocytes
Sample	Replicate 1	Replicate 2	Replicate 3	Average	Replicate 1	Replicate 2	Replicate 3	Average	Replicate 1	Replicate 2	Replicate 3	Average	Replicate 1	Replicate 2	Replicate 3	Average	Replicate 1	Replicate 2	Replicate 3	Average
Panel A Test Sheep 13 / CD4 (2)	25.86	26.23	25.89	25.9933	6.67	7.14	7.09	6.96667	12.89	12.78	12.87	12.8467	7.43	7.3	7.67	7.46667	0	0	0	0
Panel A Test Sheep 14 / Control	19.81	19.36	19.08	19.4167	4.7	4.77	4.59	4.68667	10.5	10.08	9.96	10.18	5.73	5.87	5.09	5.56333	0	0	0	0
Panel A Test Sheep 15 / IC (4)	20.77	19.32	20.41	20.1667	10.2	9.66	9.39	9.75	9.74	9.9	9.68	9.77333	9.05	8.92	8.46	8.81	0	0	0	0
Panel A Test Sheep 16 / WC1 (4)	24.2	25.67	24.53	24.8	4.58	4.86	4.52	4.65333	14.39	14.54	14.06	14.33	8.3	8.56	8.51	8.45667	0	0	0	0
Panel A Test Sheep 17 / WC1 (5)	21.17	21.2	21.12	21.1633	6.59	6.27	6.69	6.51667	8.8	8.78	8.46	8.68	10.12	10.3	10.17	10.1967	0	0	0	0
Panel A Test Sheep 18 / CD8 (4)	15.94	15.82	16.13	15.9633	7.6	7.08	7.47	7.38333	11.21	11.75	11.53	11.4967	13.4	13.36	14.12	13.6267	0	0	0	0
Panel A Test Sheep 19 / CD4 (3)	21.73	19.83	20.95	20.8367	9.09	8.92	9.7	9.23667	10.88	10.45	10.27	10.5333	6.71	6.1	5.92	6.24333	0	0	0	0
	# CD4 17D-APC				# CD21 CC21-AF488				# CD8 CC58-APC				# gdTcr+ WC1+				# granulocytes
Sample	Replicate 1	Replicate 2	Replicate 3	Average	Replicate 1	Replicate 2	Replicate 3	Average	Replicate 1	Replicate 2	Replicate 3	Average	Replicate 1	Replicate 2	Replicate 3	Average	Replicate 1	Replicate 2	Replicate 3	Average
Panel A Test Sheep 13 / CD4 (2)	2708156	2.59293e+06	2.36237e+06	2.55449e+06	711547	718105	657363	695672	1.0309e+06	2.20638e+06	1.20384e+06	1.48037e+06	588953	1.2444e+06	710336	847896	0	0	0	0
Panel A Test Sheep 14 / Control	2.07006e+06	1.83164e+06	1.84869e+06	1.9168e+06	503390	461618	455765	473591	1.35145e+06	934233	1.11313e+06	1.13294e+06	722343	533660	557472	604492	0	0	0	0
Panel A Test Sheep 15 / IC (4)	2.32221e+06	2.28579e+06	2.50626e+06	2.37142e+06	1.19617e+06	1.20333e+06	1.21645e+06	1.20532e+06	1.10042e+06	1.23552e+06	1.44832e+06	1.26142e+06	1.01051e+06	1.10062e+06	1.25106e+06	1.12073e+06	0	0	0	0
Panel A Test Sheep 16 / WC1 (4)	1.37567e+06	1.88148e+06	1.43046e+06	1.56254e+06	263349	361222	266679	297083	1092747	786314	818703	899254	626084	460306	492796	526395	0	0	0	0
Panel A Test Sheep 17 / WC1 (5)	1.75152e+06	1.77574e+06	1.85767e+06	1.79498e+06	562618	542842	607418	570959	688037	705291	688138	693822	781874	817391	816786	805350	0	0	0	0
Panel A Test Sheep 18 / CD8 (4)	1.27517e+06	1.26246e+06	1.42239e+06	1.32001e+06	620838	578460	674416	624571	874702	918896	1.04764e+06	947081	1.03412e+06	1.03301e+06	1.26831e+06	1.11182e+06	0	0	0	0
Panel A Test Sheep 19 / CD4 (3)	1.96301e+06	1.88098e+06	1834362	1.89278e+06	856439	883682	882875	874332	977519	930399	1.00305e+06	970322	595512	535476	570287	567092	0	0	0	0

## Sheet: TCDAE3 -1dpi
13-03-2019 (-1dpi)
RAW DATA
	PANEL A				PANEL B
Sample name	% CD4 17D-APC	# CD4 17D-APC	% CD21 CC21-AF488	# CD21 CC21-AF488	% CD8 CC58-APC	# CD8 CC58-APC	% gdTcr+ WC1+	# gdTcr+ WC1+	% granulocytes	# granulocytes
Panel A Test R1_Sheep 13_001.fcs	1.13	1326	9.64	11267	14.14	10511	6.34	4713
Panel A Test R1_Sheep 14_002.fcs	19.04	23805	3.97	4963	10.82	8154	4.38	3296
Panel A Test R1_Sheep 15_003.fcs	21.32	22944	9.67	10410	10.88	11208	7.47	7696
Panel A Test R1_Sheep 16_004.fcs	28.98	11472	4.44	1759	15.23	7175	0.01	7
Panel A Test R1_Sheep 17_005.fcs	20.17	15072	5.51	4117	8.46	4415	0.02	10
Panel A Test R1_Sheep 18_006.fcs	17.55	13466	8.61	6606	2.12	1526	10.55	7583
Panel A Test R1_Sheep 19_007.fcs	1.5	1027	9.73	6663	12.64	8395	7.37	4894
Panel A Test R2_Sheep 13_008.fcs	1.31	1533	8.32	9700	13.41	16014	5.84	6973
Panel A Test R2_Sheep 14_009.fcs	19.42	21661	4.47	4988	10.3	12635	4.33	5309
Panel A Test R2_Sheep 15_010.fcs	22.03	22059	9.35	9361	11.03	14555	7.52	9930
Panel A Test R2_Sheep 16_011.fcs	31.05	13207	4.51	1917	15.7	6832	0	0
Panel A Test R2_Sheep 17_012.fcs	21.81	12245	6.41	3600	8.99	4569	0.01	4
Panel A Test R2_Sheep 18_013.fcs	16.41	16475	7.61	7644	2.4	1732	11.39	8231
Panel A Test R2_Sheep 19_014.fcs	1.21	685	10.27	5808	12.42	8878	7.12	5086
Panel A Test R3_Sheep 13_015.fcs	1.33	1234	9.98	9295	14.33	10756	6.28	4714
Panel A Test R3_Sheep 14_016.fcs	20.42	18234	4.29	3828	10.04	8651	4.27	3684
Panel A Test R3_Sheep 15_017.fcs	20.87	25545	9.82	12023	11.17	10098	7.45	6737
Panel A Test R3_Sheep 16_018.fcs	29.82	12261	4.7	1931	15.35	7044	0.01	3
Panel A Test R3_Sheep 17_019.fcs	20.18	20403	6.3	6371	8.8	4744	0.01	4
Panel A Test R3_Sheep 18_020.fcs	17.11	14974	7.61	6659	2.31	1725	11.03	8229
Panel A Test R3_Sheep 19_021.fcs	1.31	897	11.44	7844	12.9	7497	7.7	4472
Single colours_Sheep 13 cells only PA_049.fcs	0	0	1.08	327	0.08	25	0.01	2
Single colours_Sheep 14 cells only PA_050.fcs	0	0	0.17	51	0.17	50	0	0
Single colours_Sheep 15 cells only PA_051.fcs	0	1	0.61	181	0.14	42	0	0
Single colours_Sheep 16 cells only PA_052.fcs	0	0	0.1	30	0.08	23	0	0
Single colours_Sheep 17 cells only PA_053.fcs	0	0	0.27	84	0.1	30	0	0
Single colours_Sheep 18 cells only PA_054.fcs	0	0	0.23	73	0.12	38	0	0
Single colours_Sheep 19 cells only PA_055.fcs	0	0	0.56	173	0.18	55	0	0
BEAD CALCULATION (CELLS / ML BLOOD)
	% CD4 17D-APC				% CD21 CC21-AF488				% CD8 CC58-APC				% gdTcr+ WC1+				% granulocytes
Sample	Replicate 1	Replicate 2	Replicate 3	Average	Replicate 1	Replicate 2	Replicate 3	Average	Replicate 1	Replicate 2	Replicate 3	Average	Replicate 1	Replicate 2	Replicate 3	Average	Replicate 1	Replicate 2	Replicate 3	Average
Panel A Test Sheep 13 / CD4 (2)	1.13	1.31	1.33	1.25667	8.56	7.24	8.9	8.23333	14.06	13.33	14.25	13.88	6.33	5.83	6.27	6.14333	0	0	0	0
Panel A Test Sheep 14 / Control	19.04	19.42	20.42	19.6267	3.8	4.3	4.12	4.07333	10.65	10.13	9.87	10.2167	4.38	4.33	4.27	4.32667	0	0	0	0
Panel A Test Sheep 15 / IC (4)	21.32	22.03	20.87	21.4067	9.06	8.74	9.21	9.00333	10.74	10.89	11.03	10.8867	7.47	7.52	7.45	7.48	0	0	0	0
Panel A Test Sheep 16 / WC1 (4)	28.98	31.05	29.82	29.95	4.34	4.41	4.6	4.45	15.15	15.62	15.27	15.3467	0.01	0	0.01	0.00666667	0	0	0	0
Panel A Test Sheep 17 / WC1 (5)	20.17	21.81	20.18	20.72	5.24	6.14	6.03	5.80333	8.36	8.89	8.7	8.65	0.02	0.01	0.01	0.0133333	0	0	0	0
Panel A Test Sheep 18 / CD8 (4)	17.55	16.41	17.11	17.0233	8.38	7.38	7.38	7.71333	2	2.28	2.19	2.15667	10.55	11.39	11.03	10.99	0	0	0	0
Panel A Test Sheep 19 / CD4 (3)	1.5	1.21	1.31	1.34	9.17	9.71	10.88	9.92	12.46	12.24	12.72	12.4733	7.37	7.12	7.7	7.39667	0	0	0	0
	# CD4 17D-APC				# CD21 CC21-AF488				# CD8 CC58-APC				# gdTcr+ WC1+				# granulocytes
Sample	Replicate 1	Replicate 2	Replicate 3	Average	Replicate 1	Replicate 2	Replicate 3	Average	Replicate 1	Replicate 2	Replicate 3	Average	Replicate 1	Replicate 2	Replicate 3	Average	Replicate 1	Replicate 2	Replicate 3	Average
Panel A Test Sheep 13 / CD4 (2)	133793	154680	124511	137661	1103846	945736	904871	984818	1.05804e+06	1.61329e+06	1.08276e+06	1.25136e+06	475340	703374	475441	551385	0	0	0	0
Panel A Test Sheep 14 / Control	2.40192e+06	2.18559e+06	1.83981e+06	2.14244e+06	495621	498143	381099	458288	817694	1.26983e+06	867841	985120	332566	535678	371716	413320	0	0	0	0
Panel A Test Sheep 15 / IC (4)	2.31495e+06	2.22565e+06	2.57739e+06	2.37266e+06	1.03211e+06	926262	1.19486e+06	1.05108e+06	1.12665e+06	1.46436e+06	1.01465e+06	1.20189e+06	776526	1001937	679763	819409	0	0	0	0
Panel A Test Sheep 16 / WC1 (4)	1.15752e+06	1.33259e+06	1.23713e+06	1.24242e+06	174456	190398	191811	185555	721637	687028	708419	705695	706.3	0	302.7	336.333	0	0	0	0
Panel A Test Sheep 17 / WC1 (5)	1.52076e+06	1.23552e+06	2.05866e+06	1.60498e+06	406930	354764	634358	465351	442446	457985	475643	458691	1009	403.6	403.6	605.4	0	0	0	0
Panel A Test Sheep 18 / CD8 (4)	1.35872e+06	1.66233e+06	1.51088e+06	1.51064e+06	659180	763914	664527	695874	150139	170925	170218	163761	765125	830508	830306	808646	0	0	0	0
Panel A Test Sheep 19 / CD4 (3)	103624	69116.5	90507.3	87749.4	654841	568572	774004	665805	841506	890241	750898	827548	493805	513177	451225	486069	0	0	0	0

## Sheet: TCDAE3 0dpi
14-03-2019 (0dpi)
RAW DATA
	PANEL A				PANEL B
Sample name	% CD4 17D-APC	# CD4 17D-APC	% CD21 CC21-AF488	# CD21 CC21-AF488	% CD8 CC58-APC	# CD8 CC58-APC	% gdTcr+ WC1+	# gdTcr+ WC1+	% granulocytes	# granulocytes
Panel A Test R1_Sheep 13_001.fcs	0.65	670	7.93	8158	13.71	10487	7.53	5763
Panel A Test R1_Sheep 14_002.fcs	17.89	19511	3.49	3807	10.14	8881	3.9	3416
Panel A Test R1_Sheep 15_003.fcs	20.94	23585	9.22	10387	10.27	10411	7.09	7183
Panel A Test R1_Sheep 16_004.fcs	26.45	15075	4.27	2432	16.42	8323	0	1
Panel A Test R1_Sheep 17_005.fcs	25.2	15126	7.23	4341	11.33	7281	0.01	9
Panel A Test R1_Sheep 18_006.fcs	17.07	12076	6.37	4505	0.09	75	9.28	7435
Panel A Test R1_Sheep 19_007.fcs	0.79	609	10.97	8438	14.81	11551	7.47	5824
Panel A Test R2_Sheep 13_008.fcs	0.67	601	8.31	7408	13.88	12876	8.22	7626
Panel A Test R2_Sheep 14_009.fcs	17.72	16934	3.48	3330	9.86	8914	3.97	3588
Panel A Test R2_Sheep 15_010.fcs	21.38	25495	9.41	11220	10.09	16816	7.34	12234
Panel A Test R2_Sheep 16_011.fcs	26.49	16368	4.21	2604	14.56	6327	0	2
Panel A Test R2_Sheep 17_012.fcs	25.21	15781	7.14	4467	11.15	9122	0.01	10
Panel A Test R2_Sheep 18_013.fcs	16.63	10765	6.33	4097	0.08	67	9.4	7813
Panel A Test R2_Sheep 19_014.fcs	0.78	490	11.01	6898	13.49	8186	7.01	4252
Panel A Test R3_Sheep 13_015.fcs	0.6	492	8.43	6868	13.32	11472	8.08	6958
Panel A Test R3_Sheep 14_016.fcs	17.62	15689	3.7	3291	9.71	8395	3.77	3263
Panel A Test R3_Sheep 15_017.fcs	21.59	24885	9.03	10408	10.38	10773	7.26	7539
Panel A Test R3_Sheep 16_018.fcs	26.24	12387	4.27	2018	15.98	10944	0	2
Panel A Test R3_Sheep 17_019.fcs	25.79	16215	6.89	4331	11.35	7868	0.01	6
Panel A Test R3_Sheep 18_020.fcs	16.73	11344	6.17	4181	0.1	63	9.81	6174
Panel A Test R3_Sheep 19_021.fcs	0.81	495	11.48	7046	14.18	8341	7.65	4499
Single colours_Sheep 13 cells only PA_049.fcs	0	1	0.22	67	0.12	37	0	0
Single colours_Sheep 14 cells only PA_050.fcs	0	0	0.14	45	0.14	42	0	0
Single colours_Sheep 15 cells only PA_051.fcs	0	0	0.37	116	0.1	31	0	0
Single colours_Sheep 16 cells only PA_052.fcs	0	0	0.08	25	0.16	44	0	0
Single colours_Sheep 17 cells only PA_053.fcs	0	0	0.3	95	0.2	60	0	0
Single colours_Sheep 18 cells only PA_054.fcs	0	0	0.19	59	0.18	53	0	0
Single colours_Sheep 19 cells only PA_055.fcs	0	0	0.29	89	0.13	38	0	0
BEAD CALCULATION (CELLS / ML BLOOD)
	% CD4 17D-APC				% CD21 CC21-AF488				% CD8 CC58-APC				% gdTcr+ WC1+				% granulocytes
Sample	Replicate 1	Replicate 2	Replicate 3	Average	Replicate 1	Replicate 2	Replicate 3	Average	Replicate 1	Replicate 2	Replicate 3	Average	Replicate 1	Replicate 2	Replicate 3	Average	Replicate 1	Replicate 2	Replicate 3	Average
Panel A Test Sheep 13 / CD4 (2)	0.65	0.67	0.6	0.64	7.71	8.09	8.21	8.00333	13.59	13.76	13.2	13.5167	7.53	8.22	8.08	7.94333	0	0	0	0
Panel A Test Sheep 14 / Control	17.89	17.72	17.62	17.7433	3.35	3.34	3.56	3.41667	10	9.72	9.57	9.76333	3.9	3.97	3.77	3.88	0	0	0	0
Panel A Test Sheep 15 / IC (4)	20.94	21.38	21.59	21.3033	8.85	9.04	8.66	8.85	10.17	9.99	10.28	10.1467	7.09	7.34	7.26	7.23	0	0	0	0
Panel A Test Sheep 16 / WC1 (4)	26.45	26.49	26.24	26.3933	4.19	4.13	4.19	4.17	16.26	14.4	15.82	15.4933	0	0	0	0	0	0	0	0
Panel A Test Sheep 17 / WC1 (5)	25.2	25.21	25.79	25.4	6.93	6.84	6.59	6.78667	11.13	10.95	11.15	11.0767	0.01	0.01	0.01	0.01	0	0	0	0
Panel A Test Sheep 18 / CD8 (4)	17.07	16.63	16.73	16.81	6.18	6.14	5.98	6.1	-0.09	-0.1	-0.08	-0.09	9.28	9.4	9.81	9.49667	0	0	0	0
Panel A Test Sheep 19 / CD4 (3)	0.79	0.78	0.81	0.793333	10.68	10.72	11.19	10.8633	14.68	13.36	14.05	14.03	7.47	7.01	7.65	7.37667	0	0	0	0
	# CD4 17D-APC				# CD21 CC21-AF488				# CD8 CC58-APC				# gdTcr+ WC1+				# granulocytes
Sample	Replicate 1	Replicate 2	Replicate 3	Average	Replicate 1	Replicate 2	Replicate 3	Average	Replicate 1	Replicate 2	Replicate 3	Average	Replicate 1	Replicate 2	Replicate 3	Average	Replicate 1	Replicate 2	Replicate 3	Average
Panel A Test Sheep 13 / CD4 (2)	67502.1	60540	49541.9	59194.7	816382	740707	686221	747770	1054405	1.29546e+06	1.15379e+06	1.16788e+06	581487	769463	702062	684337	0	0	0	0
Panel A Test Sheep 14 / Control	1.96866e+06	1.70864e+06	1.58302e+06	1.75344e+06	379586	331456	327521	346188	891855	895185	842818	876619	344674	362029	329237	345313	0	0	0	0
Panel A Test Sheep 15 / IC (4)	2.37973e+06	2.57245e+06	2.5109e+06	2.48769e+06	1.03634e+06	1.12039e+06	1.03846e+06	1.06507e+06	1.04734e+06	1.69361e+06	1.08387e+06	1.27494e+06	724765	1.23441e+06	760685	906620	0	0	0	0
Panel A Test Sheep 16 / WC1 (4)	1.52107e+06	1.65153e+06	1.24985e+06	1474149	242866	260221	201094	234727	835351	633955	1.09981e+06	856372	100.9	201.8	201.8	168.167	0	0	0	0
Panel A Test Sheep 17 / WC1 (5)	1.52621e+06	1.5923e+06	1.63609e+06	1.58487e+06	428421	441135	427412	432323	728599	914356	787827	810261	908.1	1009	605.4	840.833	0	0	0	0
Panel A Test Sheep 18 / CD8 (4)	1.21847e+06	1.08619e+06	1.14461e+06	1.14976e+06	448601	407434	415910	423982	2219.8	1412.6	1009	1547.13	750192	788332	622957	720493	0	0	0	0
Panel A Test Sheep 19 / CD4 (3)	61448.1	49441	49945.5	53611.5	842414	687028	701961	743801	1.16166e+06	822133	837773	940523	587642	429027	453949	490206	0	0	0	0

## Sheet: TCDAE3 2dpi
16-03-2019 (2dpi)
RAW DATA
	PANEL A				PANEL B
Sample name	% CD4 17D-APC	# CD4 17D-APC	% CD21 CC21-AF488	# CD21 CC21-AF488	% CD8 CC58-APC	# CD8 CC58-APC	% gdTcr+ WC1+	# gdTcr+ WC1+	% granulocytes	# granulocytes
Panel A Test R1_Sheep 13_001.fcs	0.69	730	9.57	10125	14.98	11498	9.82	7534
Panel A Test R1_Sheep 14_002.fcs	19.98	19005	3.74	3557	8.24	8573	5.73	5965
Panel A Test R1_Sheep 15_003.fcs	22.44	24651	9.02	9907	10.91	10893	9.65	9636
Panel A Test R1_Sheep 16_004.fcs	28.85	17778	4.22	2600	18.13	8294	0	1
Panel A Test R1_Sheep 17_005.fcs	24.37	19378	7.03	5586	11.81	9265	0.01	7
Panel A Test R1_Sheep 18_006.fcs	19.44	12984	7.1	4740	0.14	98	15.29	10886
Panel A Test R1_Sheep 19_007.fcs	0.81	654	8.84	7160	16.45	11406	8.64	5995
Panel A Test R2_Sheep 13_008.fcs	0.51	442	8.53	7376	14.6	13461	9.44	8703
Panel A Test R2_Sheep 14_009.fcs	18.74	21183	3.56	4023	10.15	8815	6.23	5406
Panel A Test R2_Sheep 15_010.fcs	23.05	24443	9.13	9686	10.15	13909	8.67	11881
Panel A Test R2_Sheep 16_011.fcs	29.14	15934	3.75	2052	19.2	9098	0.01	4
Panel A Test R2_Sheep 17_012.fcs	23.26	16335	6.86	4815	12.13	9646	0.01	7
Panel A Test R2_Sheep 18_013.fcs	19.22	13244	6.33	4360	0.17	135	14.65	11562
Panel A Test R2_Sheep 19_014.fcs	0.73	590	9.46	7609	16.47	12098	7.6	5579
Panel A Test R3_Sheep 13_015.fcs	0.65	570	8.56	7498	14.81	11489	9.44	7324
Panel A Test R3_Sheep 14_016.fcs	20.14	15838	4.03	3171	9.84	8517	5.62	4862
Panel A Test R3_Sheep 15_017.fcs	22.97	29230	9.49	12073	11.18	12308	9.1	10024
Panel A Test R3_Sheep 16_018.fcs	27.42	18578	3.57	2416	19.63	10512	0	2
Panel A Test R3_Sheep 17_019.fcs	24.62	24077	7.1	6946	12.17	7737	0.02	13
Panel A Test R3_Sheep 18_020.fcs	19.62	18371	6.95	6511	0.17	131	15.23	11410
Panel A Test R3_Sheep 19_021.fcs	0.7	579	9.85	8163	15.64	14538	7.68	7138
Single colours_Sheep 13 cells only PA_049.fcs	0	0	0.33	106	0.09	30	0	0
Single colours_Sheep 14 cells only PA_050.fcs	0	0	0.15	48	0.14	43	0	1
Single colours_Sheep 15 cells only PA_051.fcs	0	0	0.66	212	0.11	34	0	0
Single colours_Sheep 16 cells only PA_052.fcs	0	1	0.16	50	0.1	32	0	0
Single colours_Sheep 17 cells only PA_053.fcs	0	0	0.33	109	0.1	33	0	0
Single colours_Sheep 18 cells only PA_054.fcs	0	0	0.31	103	0.11	37	0	1
Single colours_Sheep 19 cells only PA_055.fcs	0	0	0.77	257	0.13	43	0	0
BEAD CALCULATION (CELLS / ML BLOOD)
	% CD4 17D-APC				% CD21 CC21-AF488				% CD8 CC58-APC				% gdTcr+ WC1+				% granulocytes
Sample	Replicate 1	Replicate 2	Replicate 3	Average	Replicate 1	Replicate 2	Replicate 3	Average	Replicate 1	Replicate 2	Replicate 3	Average	Replicate 1	Replicate 2	Replicate 3	Average	Replicate 1	Replicate 2	Replicate 3	Average
Panel A Test Sheep 13 / CD4 (2)	0.69	0.51	0.65	0.616667	9.24	8.2	8.23	8.55667	14.89	14.51	14.72	14.7067	9.82	9.44	9.44	9.56667	0	0	0	0
Panel A Test Sheep 14 / Control	19.98	18.74	20.14	19.62	3.59	3.41	3.88	3.62667	8.1	10.01	9.7	9.27	5.73	6.23	5.62	5.86	0	0	0	0
Panel A Test Sheep 15 / IC (4)	22.44	23.05	22.97	22.82	8.36	8.47	8.83	8.55333	10.8	10.04	11.07	10.6367	9.65	8.67	9.1	9.14	0	0	0	0
Panel A Test Sheep 16 / WC1 (4)	28.85	29.14	27.42	28.47	4.06	3.59	3.41	3.68667	18.03	19.1	19.53	18.8867	0	0.01	0	0.00333333	0	0	0	0
Panel A Test Sheep 17 / WC1 (5)	24.37	23.26	24.62	24.0833	6.7	6.53	6.77	6.66667	11.71	12.03	12.07	11.9367	0.01	0.01	0.02	0.0133333	0	0	0	0
Panel A Test Sheep 18 / CD8 (4)	19.44	19.22	19.62	19.4267	6.79	6.02	6.64	6.48333	0.03	0.06	0.06	0.05	15.29	14.65	15.23	15.0567	0	0	0	0
Panel A Test Sheep 19 / CD4 (3)	0.81	0.73	0.7	0.746667	8.07	8.69	9.08	8.61333	16.32	16.34	15.51	16.0567	8.64	7.6	7.68	7.97333	0	0	0	0
	# CD4 17D-APC				# CD21 CC21-AF488				# CD8 CC58-APC				# gdTcr+ WC1+				# granulocytes
Sample	Replicate 1	Replicate 2	Replicate 3	Average	Replicate 1	Replicate 2	Replicate 3	Average	Replicate 1	Replicate 2	Replicate 3	Average	Replicate 1	Replicate 2	Replicate 3	Average	Replicate 1	Replicate 2	Replicate 3	Average
Panel A Test Sheep 13 / CD4 (2)	73657	44597.8	57513	58589.3	1.01092e+06	733543	745853	830104	1.15712e+06	1.35519e+06	1.15621e+06	1.22284e+06	760181	878133	738992	792435	0	0	0	0
Panel A Test Sheep 14 / Control	1.9176e+06	2.13736e+06	1.59805e+06	1.88434e+06	354058	401078	315111	356749	860677	885095	855027	866933	601768	545364	490475	545869	0	0	0	0
Panel A Test Sheep 15 / IC (4)	2.48729e+06	2.4663e+06	2.94931e+06	2.6343e+06	978226	955927	1.19677e+06	1.04364e+06	1.09567e+06	1.39999e+06	1.23845e+06	1.2447e+06	972272	1.19879e+06	1.01142e+06	1.06083e+06	0	0	0	0
Panel A Test Sheep 16 / WC1 (4)	1.7937e+06	1.60764e+06	1.87442e+06	1.75859e+06	257295	202002	238729	232675	833636	914759	1057432	935276	100.9	403.6	201.8	235.433	0	0	0	0
Panel A Test Sheep 17 / WC1 (5)	1.95524e+06	1.6482e+06	2.42937e+06	2010937	552629	474835	689853	572439	931509	969952	777334	892931	706.3	706.3	1311.7	908.1	0	0	0	0
Panel A Test Sheep 18 / CD8 (4)	1.31009e+06	1.33632e+06	1.85363e+06	1.50001e+06	467873	429531	646567	514657	6154.9	9888.2	9484.6	8509.23	1.0983e+06	1.1665e+06	1.15117e+06	1.13866e+06	0	0	0	0
Panel A Test Sheep 19 / CD4 (3)	65988.6	59531	58421.1	61313.6	696513	741817	797715	745348	1.14653e+06	1.21635e+06	1.46255e+06	1.27514e+06	604896	562921	720224	629347	0	0	0	0

## Sheet: TCDAE3 4dpi
18-03-2019 (4dpi)
RAW DATA
	PANEL A				PANEL B
Sample name	% CD4 17D-APC	# CD4 17D-APC	% CD21 CC21-AF488	# CD21 CC21-AF488	% CD8 CC58-APC	# CD8 CC58-APC	% gdTcr+ WC1+	# gdTcr+ WC1+	% granulocytes	# granulocytes
Panel A Test R1_Sheep 13_001.fcs	0.57	203	5.01	1771	10.27	3258	4.95	1569
Panel A Test R1_Sheep 14_002.fcs	20.68	16336	4.6	3635	8	8607	6.02	6471
Panel A Test R1_Sheep 15_003.fcs	8.93	4337	6.76	3283	11.84	6500	6.59	3619
Panel A Test R1_Sheep 16_004.fcs	25.19	9163	5.39	1962	14.35	4928	0	0
Panel A Test R1_Sheep 17_005.fcs	21.59	9323	6.06	2616	9.39	4933	0	0
Panel A Test R1_Sheep 18_006.fcs	13.55	6642	5	2453	0.15	69	12.59	5941
Panel A Test R1_Sheep 19_007.fcs	0.67	276	4.7	1945	15.64	6683	5.5	2350
Panel A Test R2_Sheep 13_008.fcs	0.57	190	4.44	1480	9.89	3224	4.74	1544
Panel A Test R2_Sheep 14_009.fcs	20.88	18182	4.56	3973	8.31	6989	5.94	4998
Panel A Test R2_Sheep 15_010.fcs	8.72	4823	5.99	3309	11.8	6987	6.99	4140
Panel A Test R2_Sheep 16_011.fcs	26.3	9217	4.2	1473	14.72	6627	0	1
Panel A Test R2_Sheep 17_012.fcs	22.29	10299	5.72	2643	9.42	4996	0	1
Panel A Test R2_Sheep 18_013.fcs	13.62	6355	5.68	2653	0.15	70	12.47	5871
Panel A Test R2_Sheep 19_014.fcs	0.68	309	5.25	2387	16.3	7609	5.39	2515
Panel A Test R3_Sheep 13_015.fcs	0.72	300	5.22	2178	10.83	3453	5.08	1621
Panel A Test R3_Sheep 14_016.fcs	20.15	15643	4.6	3568	8.21	6653	5.77	4680
Panel A Test R3_Sheep 15_017.fcs	8.3	4641	4.7	2631	11.73	8000	6.31	4303
Panel A Test R3_Sheep 16_018.fcs	26.59	12058	4.18	1895	13.77	5779	0	1
Panel A Test R3_Sheep 17_019.fcs	21.3	12225	5.46	3133	9.86	4365	0	1
Panel A Test R3_Sheep 18_020.fcs	13.29	6856	5.49	2832	0.14	79	12.65	7052
Panel A Test R3_Sheep 19_021.fcs	0.71	300	5.39	2271	15.63	6679	6.07	2592
Single colours_Sheep 13 cells only PA_049.fcs	0	0	0.51	151	0.08	23	0	0
Single colours_Sheep 14 cells only PA_050.fcs	0	0	0.33	100	0.08	23	0	0
Single colours_Sheep 15 cells only PA_051.fcs	0	1	0.83	247	0.14	40	0	1
Single colours_Sheep 16 cells only PA_052.fcs	0	0	0.23	72	0.14	42	0	0
Single colours_Sheep 17 cells only PA_053.fcs	0	0	0.47	147	0.08	26	0	0
Single colours_Sheep 18 cells only PA_054.fcs	0	0	0.52	158	0.21	63	0	0
Single colours_Sheep 19 cells only PA_055.fcs	0	0	0.75	226	0.17	52	0	0
BEAD CALCULATION (CELLS / ML BLOOD)
	% CD4 17D-APC				% CD21 CC21-AF488				% CD8 CC58-APC				% gdTcr+ WC1+				% granulocytes
Sample	Replicate 1	Replicate 2	Replicate 3	Average	Replicate 1	Replicate 2	Replicate 3	Average	Replicate 1	Replicate 2	Replicate 3	Average	Replicate 1	Replicate 2	Replicate 3	Average	Replicate 1	Replicate 2	Replicate 3	Average
Panel A Test Sheep 13 / CD4 (2)	0.57	0.57	0.72	0.62	4.5	3.93	4.71	4.38	10.19	9.81	10.75	10.25	4.95	4.74	5.08	4.92333	0	0	0	0
Panel A Test Sheep 14 / Control	20.68	20.88	20.15	20.57	4.27	4.23	4.27	4.25667	7.92	8.23	8.13	8.09333	6.02	5.94	5.77	5.91	0	0	0	0
Panel A Test Sheep 15 / IC (4)	8.93	8.72	8.3	8.65	5.93	5.16	3.87	4.98667	11.7	11.66	11.59	11.65	6.59	6.99	6.31	6.63	0	0	0	0
Panel A Test Sheep 16 / WC1 (4)	25.19	26.3	26.59	26.0267	5.16	3.97	3.95	4.36	14.21	14.58	13.63	14.14	0	0	0	0	0	0	0	0
Panel A Test Sheep 17 / WC1 (5)	21.59	22.29	21.3	21.7267	5.59	5.25	4.99	5.27667	9.31	9.34	9.78	9.47667	0	0	0	0	0	0	0	0
Panel A Test Sheep 18 / CD8 (4)	13.55	13.62	13.29	13.4867	4.48	5.16	4.97	4.87	-0.06	-0.06	-0.07	-0.0633333	12.59	12.47	12.65	12.57	0	0	0	0
Panel A Test Sheep 19 / CD4 (3)	0.67	0.68	0.71	0.686667	3.95	4.5	4.64	4.36333	15.47	16.13	15.46	15.6867	5.5	5.39	6.07	5.65333	0	0	0	0
	# CD4 17D-APC				# CD21 CC21-AF488				# CD8 CC58-APC				# gdTcr+ WC1+				# granulocytes
Sample	Replicate 1	Replicate 2	Replicate 3	Average	Replicate 1	Replicate 2	Replicate 3	Average	Replicate 1	Replicate 2	Replicate 3	Average	Replicate 1	Replicate 2	Replicate 3	Average	Replicate 1	Replicate 2	Replicate 3	Average
Panel A Test Sheep 13 / CD4 (2)	20482.7	19171	30270	23307.9	163458	134096	204524	167359	326412	322981	346087	331826	158312	155790	163559	159220	0	0	0	0
Panel A Test Sheep 14 / Control	1.6483e+06	1.83456e+06	1.57838e+06	1.68708e+06	356682	390786	349921	365796	866126	702869	668967	745987	652924	504298	472212	543145	0	0	0	0
Panel A Test Sheep 15 / IC (4)	437502	486540	468176	464073	306332	308956	240546	285278	651814	700952	803164	718643	365056	417625	434072	405584	0	0	0	0
Panel A Test Sheep 16 / WC1 (4)	924547	929995	1.21665e+06	1.02373e+06	190701	141361	183941	172001	492997	664426	578863	578762	0	100.9	100.9	67.2667	0	0	0	0
Panel A Test Sheep 17 / WC1 (5)	940691	1.03917e+06	1.2335e+06	1.07112e+06	249122	251846	301287	267419	495116	501473	437805	478131	0	100.9	100.9	67.2667	0	0	0	0
Panel A Test Sheep 18 / CD8 (4)	670178	641219	691770	667723	231566	251746	269807	251039	605.4	706.3	1614.4	975.367	599447	592384	711547	634459	0	0	0	0
Panel A Test Sheep 19 / CD4 (3)	27848.4	31178.1	30270	29765.5	173447	218045	206340	199278	669068	762501	668664	700078	237115	253764	261533	250804	0	0	0	0

## Sheet: TCDAE3 6dpi
20-03-2019 (6dpi)
RAW DATA
	PANEL A				PANEL B
Sample name	% CD4 17D-APC	# CD4 17D-APC	% CD21 CC21-AF488	# CD21 CC21-AF488	% CD8 CC58-APC	# CD8 CC58-APC	% gdTcr+ WC1+	# gdTcr+ WC1+	% granulocytes	# granulocytes
Panel A Test R1_Sheep 13_001.fcs	0.45	208	4.2	1925	7.83	3274	10.21	4270
Panel A Test R1_Sheep 14_002.fcs	19.12	20641	4.53	4892	9.12	7356	6.38	5148
Panel A Test R1_Sheep 15_003.fcs	14.63	9275	4.04	2565	7.5	4569	7.27	4430
Panel A Test R1_Sheep 16_004.fcs	20.62	8652	3.23	1355	11.88	4422	0.01	2
Panel A Test R1_Sheep 17_005.fcs	27.85	14547	3.76	1962	6.86	2905	0	1
Panel A Test R1_Sheep 18_006.fcs	16.75	10418	4.48	2785	0.47	291	13.03	8096
Panel A Test R1_Sheep 19_007.fcs	2.48	1552	5.18	3244	8.23	5344	6.03	3914
Panel A Test R2_Sheep 13_008.fcs	0.61	287	3.65	1728	8.19	3689	9.42	4244
Panel A Test R2_Sheep 14_009.fcs	19.64	16430	4.61	3860	9.24	9353	6.64	6718
Panel A Test R2_Sheep 15_010.fcs	15.1	11766	5.04	3924	6.79	4557	7.09	4762
Panel A Test R2_Sheep 16_011.fcs	19.23	8839	2.73	1255	11.53	3478	0	1
Panel A Test R2_Sheep 17_012.fcs	26.55	10456	3.86	1518	7.71	3652	0.01	5
Panel A Test R2_Sheep 18_013.fcs	14.39	10610	4.14	3051	0.35	212	13.29	8144
Panel A Test R2_Sheep 19_014.fcs	2.48	1703	5.16	3543	8.09	5977	6.35	4689
Panel A Test R3_Sheep 13_015.fcs	0.64	273	3.79	1623	8.08	3423	10	4235
Panel A Test R3_Sheep 14_016.fcs	20.5	20050	4.27	4179	8.77	7377	6.12	5148
Panel A Test R3_Sheep 15_017.fcs	15.5	9132	5.17	3045	7.19	4974	7.04	4870
Panel A Test R3_Sheep 16_018.fcs	21.92	7052	3.59	1154	10.89	4014	0.02	6
Panel A Test R3_Sheep 17_019.fcs	28.61	13659	4.21	2008	7.08	3204	0	0
Panel A Test R3_Sheep 18_020.fcs	15.54	10281	4.74	3136	0.42	272	13.88	8975
Panel A Test R3_Sheep 19_021.fcs	3.95	2718	5.28	3631	8.17	5762	6.29	4437
Single colours_Sheep 13 cells only PA_049.fcs	0	0	0.46	133	0.01	3	0	0
Single colours_Sheep 14 cells only PA_050.fcs	0	0	0.31	94	0.02	7	0	0
Single colours_Sheep 15 cells only PA_051.fcs	0	1	1.19	344	0.04	12	0	0
Single colours_Sheep 16 cells only PA_052.fcs	0	0	0.2	54	0.09	23	0	0
Single colours_Sheep 17 cells only PA_053.fcs	0	0	0.58	172	0.07	21	0	0
Single colours_Sheep 18 cells only PA_054.fcs	0	0	0.59	174	0.07	21	0	0
Single colours_Sheep 19 cells only PA_055.fcs	0	1	0.93	280	0.05	15	0	0
BEAD CALCULATION (CELLS / ML BLOOD)
	% CD4 17D-APC				% CD21 CC21-AF488				% CD8 CC58-APC				% gdTcr+ WC1+				% granulocytes
Sample	Replicate 1	Replicate 2	Replicate 3	Average	Replicate 1	Replicate 2	Replicate 3	Average	Replicate 1	Replicate 2	Replicate 3	Average	Replicate 1	Replicate 2	Replicate 3	Average	Replicate 1	Replicate 2	Replicate 3	Average
Panel A Test Sheep 13 / CD4 (2)	0.45	0.61	0.64	0.566667	3.74	3.19	3.33	3.42	7.82	8.18	8.07	8.02333	10.21	9.42	10	9.87667	0	0	0	0
Panel A Test Sheep 14 / Control	19.12	19.64	20.5	19.7533	4.22	4.3	3.96	4.16	9.1	9.22	8.75	9.02333	6.38	6.64	6.12	6.38	0	0	0	0
Panel A Test Sheep 15 / IC (4)	14.63	15.1	15.5	15.0767	2.85	3.85	3.98	3.56	7.46	6.75	7.15	7.12	7.27	7.09	7.04	7.13333	0	0	0	0
Panel A Test Sheep 16 / WC1 (4)	20.62	19.23	21.92	20.59	3.03	2.53	3.39	2.98333	11.79	11.44	10.8	11.3433	0.01	0	0.02	0.01	0	0	0	0
Panel A Test Sheep 17 / WC1 (5)	27.85	26.55	28.61	27.67	3.18	3.28	3.63	3.36333	6.79	7.64	7.01	7.14667	0	0.01	0	0.00333333	0	0	0	0
Panel A Test Sheep 18 / CD8 (4)	16.75	14.39	15.54	15.56	3.89	3.55	4.15	3.86333	0.4	0.28	0.35	0.343333	13.03	13.29	13.88	13.4	0	0	0	0
Panel A Test Sheep 19 / CD4 (3)	2.48	2.48	3.95	2.97	4.25	4.23	4.35	4.27667	8.18	8.04	8.12	8.11333	6.03	6.35	6.29	6.22333	0	0	0	0
	# CD4 17D-APC				# CD21 CC21-AF488				# CD8 CC58-APC				# gdTcr+ WC1+				# granulocytes
Sample	Replicate 1	Replicate 2	Replicate 3	Average	Replicate 1	Replicate 2	Replicate 3	Average	Replicate 1	Replicate 2	Replicate 3	Average	Replicate 1	Replicate 2	Replicate 3	Average	Replicate 1	Replicate 2	Replicate 3	Average
Panel A Test Sheep 13 / CD4 (2)	20987.2	28958.3	27545.7	25830.4	180813	160936	150341	164030	330044	371917	345078	349013	430843	428220	427311	428791	0	0	0	0
Panel A Test Sheep 14 / Control	2.08268e+06	1657787	2.02304e+06	1.92117e+06	484118	379989	412176	425428	741514	943011	743633	809386	519433	677846	519433	572238	0	0	0	0
Panel A Test Sheep 15 / IC (4)	935747	1.18709e+06	921318	1.01472e+06	224099	361222	272531	285951	459801	458590	500666	473019	446987	480486	491383	472952	0	0	0	0
Panel A Test Sheep 16 / WC1 (4)	872987	891855	711547	825463	131271	121181	110990	121147	443859	348609	402692	398387	201.8	100.9	605.4	302.7	0	0	0	0
Panel A Test Sheep 17 / WC1 (5)	1.46779e+06	1.05501e+06	1.37819e+06	1.30033e+06	180611	135811	185252	167225	290996	366368	321165	326176	100.9	504.5	0	201.8	0	0	0	0
Panel A Test Sheep 18 / CD8 (4)	1.05118e+06	1070549	1.03735e+06	1.05303e+06	263450	290289	298866	284202	27243	19271.9	25325.9	23946.9	816886	821730	905578	848064	0	0	0	0
Panel A Test Sheep 19 / CD4 (3)	156496	171732	274145	200791	299068	329237	338116	322140	537696	601566	579872	573045	394923	473120	447693	438579	0	0	0	0

## Sheet: TCDAE3 8dpi
22-03-2019 (8dpi)
RAW DATA
	PANEL A				PANEL B
Sample name	% CD4 17D-APC	# CD4 17D-APC	% CD21 CC21-AF488	# CD21 CC21-AF488	% CD8 CC58-APC	# CD8 CC58-APC	% gdTcr+ WC1+	# gdTcr+ WC1+	% granulocytes	# granulocytes
Panel A Test R1_Sheep 13_001.fcs	1.13	599	5.55	2945	10.72	4019	7.77	2912
Panel A Test R1_Sheep 14_002.fcs	20.45	22852	3.62	4048	9.92	9669	5.93	5780
Panel A Test R1_Sheep 15_003.fcs	18.93	10100	4.9	2613	7.17	3976	4.01	2221
Panel A Test R1_Sheep 16_004.fcs	22.78	11565	2.58	1309	11.27	3511	0.07	21
Panel A Test R1_Sheep 17_005.fcs	29.09	9700	4.76	1588	7.04	3597	0.11	58
Panel A Test R1_Sheep 18_006.fcs	20.94	15186	5.43	3937	1.27	966	10.63	8056
Panel A Test R1_Sheep 19_007.fcs	6.1	4658	7.42	5667	9.48	6450	6.55	4457
Panel A Test R2_Sheep 13_008.fcs	1.26	495	5.44	2141	11.09	5560	7.55	3783
Panel A Test R2_Sheep 14_009.fcs	20.52	15881	4.01	3100	9.17	9847	5.7	6117
Panel A Test R2_Sheep 15_010.fcs	19.55	12102	5.33	3300	7.28	4503	3.89	2405
Panel A Test R2_Sheep 16_011.fcs	22.25	13904	2.89	1804	12.51	4093	0.07	22
Panel A Test R2_Sheep 17_012.fcs	29.27	15960	4.09	2229	7.6	2802	0.15	55
Panel A Test R2_Sheep 18_013.fcs	20.29	11053	5.82	3173	1.22	1023	11.7	9788
Panel A Test R2_Sheep 19_014.fcs	5.73	3634	7.67	4863	8.87	8185	5.97	5505
Panel A Test R3_Sheep 13_015.fcs	1.06	470	7.47	3315	10.58	5645	7.6	4056
Panel A Test R3_Sheep 14_016.fcs	21.01	22018	4.07	4267	9.75	10298	5.77	6102
Panel A Test R3_Sheep 15_017.fcs	19.21	12179	5.24	3324	7.25	4134	4.56	2596
Panel A Test R3_Sheep 16_018.fcs	23.01	7331	2.84	905	12.4	4743	0.05	21
Panel A Test R3_Sheep 17_019.fcs	28.22	13358	4.04	1911	7.23	3754	0.12	64
Panel A Test R3_Sheep 18_020.fcs	20.66	14690	6.41	4556	1.4	1023	11.38	8330
Panel A Test R3_Sheep 19_021.fcs	5.65	4483	6.65	5278	8.51	7358	6.33	5468
Single colours_Sheep 13 cells only PA_049.fcs	0	0	0.46	141	0.05	14	0	0
Single colours_Sheep 14 cells only PA_050.fcs	0	0	0.08	25	0.12	36	0	0
Single colours_Sheep 15 cells only PA_051.fcs	0	0	0.94	271	0.11	31	0	0
Single colours_Sheep 16 cells only PA_052.fcs	0	0	0.29	84	0.08	22	0	0
Single colours_Sheep 17 cells only PA_053.fcs	0	0	0.52	152	0.08	24	0	0
Single colours_Sheep 18 cells only PA_054.fcs	0	0	0.33	102	0.09	27	0	0
Single colours_Sheep 19 cells only PA_055.fcs	0	0	0.59	183	0.11	32	0	0
BEAD CALCULATION (CELLS / ML BLOOD)
	% CD4 17D-APC				% CD21 CC21-AF488				% CD8 CC58-APC				% gdTcr+ WC1+				% granulocytes
Sample	Replicate 1	Replicate 2	Replicate 3	Average	Replicate 1	Replicate 2	Replicate 3	Average	Replicate 1	Replicate 2	Replicate 3	Average	Replicate 1	Replicate 2	Replicate 3	Average	Replicate 1	Replicate 2	Replicate 3	Average
Panel A Test Sheep 13 / CD4 (2)	1.13	1.26	1.06	1.15	5.09	4.98	7.01	5.69333	10.67	11.04	10.53	10.7467	7.77	7.55	7.6	7.64	0	0	0	0
Panel A Test Sheep 14 / Control	20.45	20.52	21.01	20.66	3.54	3.93	3.99	3.82	9.8	9.05	9.63	9.49333	5.93	5.7	5.77	5.8	0	0	0	0
Panel A Test Sheep 15 / IC (4)	18.93	19.55	19.21	19.23	3.96	4.39	4.3	4.21667	7.06	7.17	7.14	7.12333	4.01	3.89	4.56	4.15333	0	0	0	0
Panel A Test Sheep 16 / WC1 (4)	22.78	22.25	23.01	22.68	2.29	2.6	2.55	2.48	11.19	12.43	12.32	11.98	0.07	0.07	0.05	0.0633333	0	0	0	0
Panel A Test Sheep 17 / WC1 (5)	29.09	29.27	28.22	28.86	4.24	3.57	3.52	3.77667	6.96	7.52	7.15	7.21	0.11	0.15	0.12	0.126667	0	0	0	0
Panel A Test Sheep 18 / CD8 (4)	20.94	20.29	20.66	20.63	5.1	5.49	6.08	5.55667	1.18	1.13	1.31	1.20667	10.63	11.7	11.38	11.2367	0	0	0	0
Panel A Test Sheep 19 / CD4 (3)	6.1	5.73	5.65	5.82667	6.83	7.08	6.06	6.65667	9.37	8.76	8.4	8.84333	6.55	5.97	6.33	6.28333	0	0	0	0
	# CD4 17D-APC				# CD21 CC21-AF488				# CD8 CC58-APC				# gdTcr+ WC1+				# granulocytes
Sample	Replicate 1	Replicate 2	Replicate 3	Average	Replicate 1	Replicate 2	Replicate 3	Average	Replicate 1	Replicate 2	Replicate 3	Average	Replicate 1	Replicate 2	Replicate 3	Average	Replicate 1	Replicate 2	Replicate 3	Average
Panel A Test Sheep 13 / CD4 (2)	60439.1	49945.5	47423	52602.5	282924	201800	320257	268327	404105	559591	568168	510621	293821	381705	409250	361592	0	0	0	0
Panel A Test Sheep 14 / Control	2.30577e+06	1.60239e+06	2.22162e+06	2.04326e+06	405921	310268	428018	381402	971970	989930	1.03544e+06	999112	583202	617205	615692	605366	0	0	0	0
Panel A Test Sheep 15 / IC (4)	1019090	1.22109e+06	1.22886e+06	1.15635e+06	236308	305626	308048	283327	398050	451225	413993	421089	224099	242664	261936	242900	0	0	0	0
Panel A Test Sheep 16 / WC1 (4)	1.16691e+06	1.40291e+06	739698	1.10317e+06	123602	173548	82838.9	126663	352040	410764	476349	413051	2118.9	2219.8	2118.9	2152.53	0	0	0	0
Panel A Test Sheep 17 / WC1 (5)	978730	1610364	1.34782e+06	1.31231e+06	144892	209569	177483	177315	360516	280300	376357	339058	5852.2	5549.5	6457.6	5953.1	0	0	0	0
Panel A Test Sheep 18 / CD8 (4)	1.53227e+06	1.11525e+06	1482221	1.37658e+06	386952	309864	449409	382075	94745.1	100496	100496	98579.3	812850	987609	840497	880319	0	0	0	0
Panel A Test Sheep 19 / CD4 (3)	469992	366671	452335	429666	553336	472212	514085	513211	647576	822638	739193	736469	449711	555454	551721	518962	0	0	0	0

## Sheet: TCDAE3 10dpi
24-03-2019 (10dpi)
RAW DATA
	PANEL A				PANEL B
Sample name	% CD4 17D-APC	# CD4 17D-APC	% CD21 CC21-AF488	# CD21 CC21-AF488	% CD8 CC58-APC	# CD8 CC58-APC	% gdTcr+ WC1+	# gdTcr+ WC1+	% granulocytes	# granulocytes
Panel A Test R1_Sheep 13_001.fcs	2.7	1927	6.38	4551	19.29	10244	9.9	5257
Panel A Test R1_Sheep 14_002.fcs	21.54	26487	4.46	5483	9.29	9824	6.6	6979
Panel A Test R1_Sheep 15_003.fcs	22.3	25532	7.76	8880	16.82	15021	8.74	7808
Panel A Test R1_Sheep 16_004.fcs	23.72	17088	3.8	2734	19.51	9951	0.26	132
Panel A Test R1_Sheep 17_005.fcs	3.89	16911	1	4334	15.33	8524	0.44	246
Panel A Test R1_Sheep 18_006.fcs	19.42	18577	7.41	7090	1.99	1720	13.36	11568
Panel A Test R1_Sheep 19_007.fcs	6.59	5258	9.51	7592	12.37	9182	9.01	6686
Panel A Test R2_Sheep 13_008.fcs	2.6	2336	5.91	5306	18.31	9714	9.79	5196
Panel A Test R2_Sheep 14_009.fcs	21.17	22456	4.34	4600	10.39	7828	7.13	5370
Panel A Test R2_Sheep 15_010.fcs	21.66	20413	8.28	7809	16.68	16621	9.24	9204
Panel A Test R2_Sheep 16_011.fcs	24.67	10263	3.87	1612	19.8	5742	0.3	87
Panel A Test R2_Sheep 17_012.fcs	27.61	18926	6.03	4132	16.37	11616	0.46	327
Panel A Test R2_Sheep 18_013.fcs	17.49	19518	7.15	7975	1.93	1729	13.16	11767
Panel A Test R2_Sheep 19_014.fcs	6.16	5671	8.66	7980	12.44	8137	8.73	5709
Panel A Test R3_Sheep 13_015.fcs	3.13	2255	7.15	5148	18.96	11461	10.1	6107
Panel A Test R3_Sheep 14_016.fcs	21.44	19296	4.4	3961	9.74	8024	7.07	5830
Panel A Test R3_Sheep 15_017.fcs	22.35	20459	7.03	6439	17.34	15211	9.1	7977
Panel A Test R3_Sheep 16_018.fcs	24.18	13166	3.8	2068	19.68	8711	0.25	112
Panel A Test R3_Sheep 17_019.fcs	27.44	18817	5.89	4036	15.54	10551	0.43	293
Panel A Test R3_Sheep 18_020.fcs	17.98	17460	7.01	6810	1.96	1558	13.05	10356
Panel A Test R3_Sheep 19_021.fcs	6.42	5427	10.27	8679	11.87	8895	8.68	6508
Single colours_Sheep 13 cells only PA_049.fcs	0.01	4	0.48	146	0.12	34	0	0
Single colours_Sheep 14 cells only PA_050.fcs	0	0	0.09	27	0.1	30	0	0
Single colours_Sheep 15 cells only PA_051.fcs	0	0	0.73	214	0.12	34	0	1
Single colours_Sheep 16 cells only PA_052.fcs	0	0	0.36	103	0.05	14	0	0
Single colours_Sheep 17 cells only PA_053.fcs	0	0	0.61	182	0.1	28	0	0
Single colours_Sheep 18 cells only PA_054.fcs	0	0	0.42	126	0.11	33	0	0
Single colours_Sheep 19 cells only PA_055.fcs	0	0	0.7	219	0.1	29	0	0
BEAD CALCULATION (CELLS / ML BLOOD)
	% CD4 17D-APC				% CD21 CC21-AF488				% CD8 CC58-APC				% gdTcr+ WC1+				% granulocytes
Sample	Replicate 1	Replicate 2	Replicate 3	Average	Replicate 1	Replicate 2	Replicate 3	Average	Replicate 1	Replicate 2	Replicate 3	Average	Replicate 1	Replicate 2	Replicate 3	Average	Replicate 1	Replicate 2	Replicate 3	Average
Panel A Test Sheep 13 / CD4 (2)	2.69	2.59	3.12	2.8	5.9	5.43	6.67	6	19.17	18.19	18.84	18.7333	9.9	9.79	10.1	9.93	0	0	0	0
Panel A Test Sheep 14 / Control	21.54	21.17	21.44	21.3833	4.37	4.25	4.31	4.31	9.19	10.29	9.64	9.70667	6.6	7.13	7.07	6.93333	0	0	0	0
Panel A Test Sheep 15 / IC (4)	22.3	21.66	22.35	22.1033	7.03	7.55	6.3	6.96	16.7	16.56	17.22	16.8267	8.74	9.24	9.1	9.02667	0	0	0	0
Panel A Test Sheep 16 / WC1 (4)	23.72	24.67	24.18	24.19	3.44	3.51	3.44	3.46333	19.46	19.75	19.63	19.6133	0.26	0.3	0.25	0.27	0	0	0	0
Panel A Test Sheep 17 / WC1 (5)	3.89	27.61	27.44	27.525	0.39	5.42	5.28	5.35	15.23	16.27	15.44	15.6467	0.44	0.46	0.43	0.443333	0	0	0	0
Panel A Test Sheep 18 / CD8 (4)	19.42	17.49	17.98	18.2967	6.99	6.73	6.59	6.77	1.88	1.82	1.85	1.85	13.36	13.16	13.05	13.19	0	0	0	0
Panel A Test Sheep 19 / CD4 (3)	6.59	6.16	6.42	6.39	8.81	7.96	9.57	8.78	12.27	12.34	11.77	12.1267	9.01	8.73	8.68	8.80667	0	0	0	0
	# CD4 17D-APC				# CD21 CC21-AF488				# CD8 CC58-APC				# gdTcr+ WC1+				# granulocytes
Sample	Replicate 1	Replicate 2	Replicate 3	Average	Replicate 1	Replicate 2	Replicate 3	Average	Replicate 1	Replicate 2	Replicate 3	Average	Replicate 1	Replicate 2	Replicate 3	Average	Replicate 1	Replicate 2	Replicate 3	Average
Panel A Test Sheep 13 / CD4 (2)	194031	235299	227126	218818	444464	520644	504702	489937	1.03019e+06	976712	1.15298e+06	1.0533e+06	530431	524276	616196	556968	0	0	0	0
Panel A Test Sheep 14 / Control	2.67254e+06	2.26581e+06	1.94697e+06	2.29511e+06	550510	461416	396941	469622	988215	786818	806595	860542	704181	541833	588247	611420	0	0	0	0
Panel A Test Sheep 15 / IC (4)	2.57618e+06	2.05967e+06	2.06431e+06	2.23339e+06	874399	766335	628103	756279	1.51219e+06	1.67363e+06	1.53136e+06	1.57239e+06	787726	928583	804778	840362	0	0	0	0
Panel A Test Sheep 16 / WC1 (4)	1.72418e+06	1.03554e+06	1.32845e+06	1.36272e+06	265468	152258	198269	205332	1.00264e+06	577955	877527	819375	13318.8	8778.3	11300.8	11132.6	0	0	0	0
Panel A Test Sheep 17 / WC1 (5)	1.70632e+06	1.90963e+06	1.89864e+06	1.90413e+06	418937	398555	388869	393712	857246	1.16923e+06	1.06177e+06	1.02942e+06	24821.4	32994.3	29563.7	29126.5	0	0	0	0
Panel A Test Sheep 18 / CD8 (4)	1.87442e+06	1.96937e+06	1761714	1.8685e+06	702668	791964	674416	723016	170218	171126	153872	165072	1.16721e+06	1.18729e+06	1.04492e+06	1.13314e+06	0	0	0	0
Panel A Test Sheep 19 / CD4 (3)	530532	572204	547584	550107	743936	783085	853614	793545	923538	818097	894579	878738	674617	576038	656657	635771	0	0	0	0

## Sheet: TCDAE3 12dpi
26-03-2019 (12dpi)
RAW DATA
	PANEL A				PANEL B
Sample name	% CD4 17D-APC	# CD4 17D-APC	% CD21 CC21-AF488	# CD21 CC21-AF488	% CD8 CC58-APC	# CD8 CC58-APC	% gdTcr+ WC1+	# gdTcr+ WC1+	% granulocytes	# granulocytes
Panel A Test R1_Sheep 13_001.fcs	2.54	1407	8.68	4805	16.18	6863	10.43	4422
Panel A Test R1_Sheep 14_002.fcs	22.51	21786	5.09	4930	9.49	7875	5.78	4795
Panel A Test R1_Sheep 15_003.fcs	22.52	17641	9.47	7416	16.5	13361	8.45	6841
Panel A Test R1_Sheep 16_004.fcs	27.42	12735	4.93	2292	18.22	6064	0.39	131
Panel A Test R1_Sheep 17_005.fcs	30.21	19991	7.85	5197	11.44	7360	0.53	343
Panel A Test R1_Sheep 18_006.fcs	19.13	16288	7.33	6241	9.07	7408	13.51	11038
Panel A Test R1_Sheep 19_007.fcs	7.03	5625	12.13	9704	12.76	8809	8.65	5971
Panel A Test R2_Sheep 13_008.fcs	2.49	1416	9.44	5361	15.97	7436	10.86	5056
Panel A Test R2_Sheep 14_009.fcs	22.9	24636	4.86	5231	9.64	7867	5.86	4784
Panel A Test R2_Sheep 15_010.fcs	22.98	20453	9.11	8106	16.63	13549	8.5	6927
Panel A Test R2_Sheep 16_011.fcs	26.49	9747	5.69	2093	18.38	6165	0.36	120
Panel A Test R2_Sheep 17_012.fcs	29.94	20659	7.45	5139	10.88	6429	0.54	322
Panel A Test R2_Sheep 18_013.fcs	18.84	18951	6.58	6615	8.59	7376	13.82	11871
Panel A Test R2_Sheep 19_014.fcs	6.35	4863	11.08	8487	12.96	7636	8.62	5077
Panel A Test R3_Sheep 13_015.fcs	2.22	1184	8.62	4593	15.87	7895	10.99	5465
Panel A Test R3_Sheep 14_016.fcs	22.55	19615	5.08	4418	9.43	8342	5.98	5285
Panel A Test R3_Sheep 15_017.fcs	22.71	18417	9.37	7603	17.24	14323	8.62	7162
Panel A Test R3_Sheep 16_018.fcs	27.14	11224	5.16	2132	17.35	4339	0.32	80
Panel A Test R3_Sheep 17_019.fcs	28.89	21755	7.73	5820	11.17	7661	0.61	419
Panel A Test R3_Sheep 18_020.fcs	19.24	17735	6.96	6418	8.66	8094	12.95	12103
Panel A Test R3_Sheep 19_021.fcs	5.92	4631	10.65	8325	12.71	8524	8.62	5777
Single colours_Sheep 13 cells only PA_049.fcs	0	0	0.23	65	0.07	20	0	0
Single colours_Sheep 14 cells only PA_050.fcs	0	0	0.1	30	0.08	23	0	0
Single colours_Sheep 15 cells only PA_051.fcs	0	0	0.51	148	0.07	20	0	0
Single colours_Sheep 16 cells only PA_052.fcs	0	0	0.13	37	0.11	29	0	0
Single colours_Sheep 17 cells only PA_053.fcs	0	0	0.27	79	0.03	9	0	0
Single colours_Sheep 18 cells only PA_054.fcs	0	0	0.34	101	0.08	23	0	0
Single colours_Sheep 19 cells only PA_055.fcs	0	0	0.45	138	0.09	28	0	0
BEAD CALCULATION (CELLS / ML BLOOD)
	% CD4 17D-APC				% CD21 CC21-AF488				% CD8 CC58-APC				% gdTcr+ WC1+				% granulocytes
Sample	Replicate 1	Replicate 2	Replicate 3	Average	Replicate 1	Replicate 2	Replicate 3	Average	Replicate 1	Replicate 2	Replicate 3	Average	Replicate 1	Replicate 2	Replicate 3	Average	Replicate 1	Replicate 2	Replicate 3	Average
Panel A Test Sheep 13 / CD4 (2)	2.54	2.49	2.22	2.41667	8.45	9.21	8.39	8.68333	16.11	15.9	15.8	15.9367	10.43	10.86	10.99	10.76	0	0	0	0
Panel A Test Sheep 14 / Control	22.51	22.9	22.55	22.6533	4.99	4.76	4.98	4.91	9.41	9.56	9.35	9.44	5.78	5.86	5.98	5.87333	0	0	0	0
Panel A Test Sheep 15 / IC (4)	22.52	22.98	22.71	22.7367	8.96	8.6	8.86	8.80667	16.43	16.56	17.17	16.72	8.45	8.5	8.62	8.52333	0	0	0	0
Panel A Test Sheep 16 / WC1 (4)	27.42	26.49	27.14	27.0167	4.8	5.56	5.03	5.13	18.11	18.27	17.24	17.8733	0.39	0.36	0.32	0.356667	0	0	0	0
Panel A Test Sheep 17 / WC1 (5)	30.21	29.94	28.89	29.68	7.58	7.18	7.46	7.40667	11.41	10.85	11.14	11.1333	0.53	0.54	0.61	0.56	0	0	0	0
Panel A Test Sheep 18 / CD8 (4)	19.13	18.84	19.24	19.07	6.99	6.24	6.62	6.61667	8.99	8.51	8.58	8.69333	13.51	13.82	12.95	13.4267	0	0	0	0
Panel A Test Sheep 19 / CD4 (3)	7.03	6.35	5.92	6.43333	11.68	10.63	10.2	10.8367	12.67	12.87	12.62	12.72	8.65	8.62	8.62	8.63	0	0	0	0
	# CD4 17D-APC				# CD21 CC21-AF488				# CD8 CC58-APC				# gdTcr+ WC1+				# granulocytes
Sample	Replicate 1	Replicate 2	Replicate 3	Average	Replicate 1	Replicate 2	Replicate 3	Average	Replicate 1	Replicate 2	Replicate 3	Average	Replicate 1	Replicate 2	Replicate 3	Average	Replicate 1	Replicate 2	Replicate 3	Average
Panel A Test Sheep 13 / CD4 (2)	141966	142874	119466	134769	478266	534366	456875	489836	690459	748274	794588	744440	446180	510150	551418	502583	0	0	0	0
Panel A Test Sheep 14 / Control	2.19821e+06	2.48577e+06	1.97915e+06	2.22104e+06	494410	524781	442749	487313	792267	791460	839387	807704	483816	482706	533256	499926	0	0	0	0
Panel A Test Sheep 15 / IC (4)	1.77998e+06	2.06371e+06	1.85828e+06	1.90065e+06	733341	802962	752210	762838	1.34611e+06	1.36508e+06	1.44317e+06	1.38479e+06	690257	698934	722646	703946	0	0	0	0
Panel A Test Sheep 16 / WC1 (4)	1.28496e+06	983472	1.1325e+06	1.13365e+06	227530	207450	211385	215455	608932	619122	434879	554311	13217.9	12108	8072	11132.6	0	0	0	0
Panel A Test Sheep 17 / WC1 (5)	2.01709e+06	2.08449e+06	2.19508e+06	2.09889e+06	516406	510554	579267	535409	741716	647778	772087	720527	34608.7	32489.8	42277.1	36458.5	0	0	0	0
Panel A Test Sheep 18 / CD8 (4)	1.64346e+06	1.91216e+06	1.78946e+06	1.78169e+06	619526	657263	637385	638058	745147	741918	814364	767143	1.11373e+06	1.19778e+06	1.22119e+06	1.17757e+06	0	0	0	0
Panel A Test Sheep 19 / CD4 (3)	567562	490677	467268	508502	965209	842414	826068	877897	886003	767647	857246	836966	602474	512269	582899	565881	0	0	0	0

[truncated: 5 more sheets: TCDAE3 14dpi, TCDAE3 16dpi, TCDAE3 18dpi, TCDAE3 20dpi, Template]
