# Supplementary material for: Specific T-cell subsets have a role in anti-viral immunity and pathogenesis but not viral dynamics or onwards vector transmission of an important livestock arbovirus
Source: Front Immunol. 2024 Jan 31;15:1328820. doi: 10.3389/fimmu.2024.1328820 (PMC10864546; doi:10.3389/fimmu.2024.1328820)
Supplement: Supplementary file 4 [file DataSheet_4.xlsx]

## Sheet: TCDAE4 -3dpi
24-06-2019 (-3dpi)
RAW DATA
	PANEL A				PANEL B
Sample name	% CD4 17D-APC	# CD4 17D-APC	% CD21 CC21-AF488	# CD21 CC21-AF488	% CD8 CC58-APC	# CD8 CC58-APC	% gdTcr+ WC1+	# gdTcr+ WC1+	% granulocytes	# granulocytes
Panel A Test R1_Sheep 20_001.fcs	9.45	6398	12.64	8559	7.99	5555	11.33	7876
Panel A Test R1_Sheep 21_002.fcs	14.33	9024	9.61	6049	6.64	4154	8.64	5404
Panel A Test R1_Sheep 22_003.fcs	19.13	15565	7.3	5939	9.84	7381	16.08	12065
Panel A Test R1_Sheep 23_004.fcs	14.62	10696	7.26	5311	7.53	5410	12.02	8634
Panel A Test R1_Sheep 24_005.fcs	14.41	10410	8.81	6365	8.46	6246	11.95	8824
Panel A Test R1_Sheep 25_006.fcs	9.7	9846	6.25	6351	7.51	7245	5.89	5686
Panel A Test R1_Sheep 26_007.fcs	11.64	10144	5.19	4524	10.21	8723	14.95	12769
Panel A Test R2_Sheep 20_008.fcs	9.41	6911	12.8	9402	7.8	5564	11.02	7860
Panel A Test R2_Sheep 21_009.fcs	15.78	9942	8.68	5469	6.46	4011	8.73	5419
Panel A Test R2_Sheep 22_010.fcs	20.02	15630	7.11	5553	10.24	7657	16.13	12056
Panel A Test R2_Sheep 23_011.fcs	17.78	12033	7.47	5059	7.88	5168	12.63	8283
Panel A Test R2_Sheep 24_012.fcs	13.07	9436	8.58	6194	8.41	6245	11.76	8736
Panel A Test R2_Sheep 25_013.fcs	10.74	10622	6.6	6528	7.93	7298	6.24	5742
Panel A Test R2_Sheep 26_014.fcs	11.48	10065	5.13	4502	10.48	8586	15.22	12467
Panel A Test R3_Sheep 20_015.fcs	9.35	6891	12.56	9255	7.93	5709	11.21	8066
Panel A Test R3_Sheep 21_016.fcs	13.29	8150	9.44	5791	6.48	3856	8.26	4912
Panel A Test R3_Sheep 22_017.fcs	17.15	14063	7.69	6305	9.91	7464	15.92	11995
Panel A Test R3_Sheep 23_018.fcs	17.56	12702	7.43	5374	7.72	5163	12.37	8270
Panel A Test R3_Sheep 24_019.fcs	13.36	10102	8.67	6557	8.31	6108	11.66	8572
Panel A Test R3_Sheep 25_020.fcs	9.64	9470	6.26	6148	7.63	7024	6.12	5632
Panel A Test R3_Sheep 26_021.fcs	10.26	8998	5.38	4717	10.05	8358	15.15	12594
Single colours_Sheep 20 cells only PA_049.fcs	0.02	5	0.33	104	0.06	19	0	0
Single colours_Sheep 21 cells only PA_050.fcs	0	0	0.13	43	0.04	13	0	0
Single colours_Sheep 22 cells only PA_051.fcs	0	0	0.36	121	0.08	27	0	0
Single colours_Sheep 23 cells only PA_052.fcs	0	1	0.07	22	0.05	16	0	0
Single colours_Sheep 24 cells only PA_053.fcs	0.01	3	0.13	42	0.11	34	0	0
Single colours_Sheep 25 cells only PA_054.fcs	0	1	0.12	39	0.09	30	0	0
Single colours_Sheep 26 cells only PA_055.fcs	0	0	0.06	20	0.08	24	0	0
BEAD CALCULATION (CELLS / ML BLOOD)
	% CD4 17D-APC				% CD21 CC21-AF488				% CD8 CC58-APC				% gdTcr+ WC1+				% granulocytes
Sample	Replicate 1	Replicate 2	Replicate 3	Average	Replicate 1	Replicate 2	Replicate 3	Average	Replicate 1	Replicate 2	Replicate 3	Average	Replicate 1	Replicate 2	Replicate 3	Average	Replicate 1	Replicate 2	Replicate 3	Average
Panel A Test Sheep 20 / IC (5)	9.43	9.39	9.33	9.38333	12.31	12.47	12.23	12.3367	7.93	7.74	7.87	7.84667	11.33	11.02	11.21	11.1867	0	0	0	0
Panel A Test Sheep 21 / WC1 (6)	14.33	15.78	13.29	14.4667	9.48	8.55	9.31	9.11333	6.6	6.42	6.44	6.48667	8.64	8.73	8.26	8.54333	0	0	0	0
Panel A Test Sheep 22 / CD4 (4)	19.13	20.02	17.15	18.7667	6.94	6.75	7.33	7.00667	9.76	10.16	9.83	9.91667	16.08	16.13	15.92	16.0433	0	0	0	0
Panel A Test Sheep 23 / CD4 (5)	14.62	17.78	17.56	16.6533	7.19	7.4	7.36	7.31667	7.48	7.83	7.67	7.66	12.02	12.63	12.37	12.34	0	0	0	0
Panel A Test Sheep 24 / Control	14.4	13.06	13.35	13.6033	8.68	8.45	8.54	8.55667	8.35	8.3	8.2	8.28333	11.95	11.76	11.66	11.79	0	0	0	0
Panel A Test Sheep 25 / CD8 (5)	9.7	10.74	9.64	10.0267	6.13	6.48	6.14	6.25	7.42	7.84	7.54	7.6	5.89	6.24	6.12	6.08333	0	0	0	0
Panel A Test Sheep 26 / CD8 (6)	11.64	11.48	10.26	11.1267	5.13	5.07	5.32	5.17333	10.13	10.4	9.97	10.1667	14.95	15.22	15.15	15.1067	0	0	0	0
	# CD4 17D-APC				# CD21 CC21-AF488				# CD8 CC58-APC				# gdTcr+ WC1+				# granulocytes
Sample	Replicate 1	Replicate 2	Replicate 3	Average	Replicate 1	Replicate 2	Replicate 3	Average	Replicate 1	Replicate 2	Replicate 3	Average	Replicate 1	Replicate 2	Replicate 3	Average	Replicate 1	Replicate 2	Replicate 3	Average
Panel A Test Sheep 20 / IC (5)	645054	696815	694797	678889	853110	938168	923336	904871	558582	559490	574121	564065	794688	793074	813859	800541	0	0	0	0
Panel A Test Sheep 21 / WC1 (6)	910522	1.00315e+06	822335	912001	606005	547483	579973	577821	417827	403398	387759	402995	545264	546777	495621	529220	0	0	0	0
Panel A Test Sheep 22 / CD4 (4)	1.57051e+06	1577067	1.41896e+06	1.52218e+06	587036	548089	623966	586364	742019	769867	750393	754093	1.21736e+06	1.21645e+06	1.2103e+06	1.2147e+06	0	0	0	0
Panel A Test Sheep 23 / CD4 (5)	1.07913e+06	1.21403e+06	1.28153e+06	1.19156e+06	533660	508233	540017	527303	544255	519837	519332	527808	871171	835755	834443	847123	0	0	0	0
Panel A Test Sheep 24 / Control	1.05007e+06	951790	1.01899e+06	1.00695e+06	637991	620737	657363	638697	626791	626690	612867	622116	890342	881462	864915	878906	0	0	0	0
Panel A Test Sheep 25 / CD8 (5)	993360	1.07166e+06	955422	1.00681e+06	636881	654740	616398	636006	727994	733341	705695	722343	573717	579368	568269	573785	0	0	0	0
Panel A Test Sheep 26 / CD8 (6)	1.02353e+06	1.01556e+06	907898	982329	454454	452234	473927	460205	877729	863906	840901	860845	1.28839e+06	1.25792e+06	1.27073e+06	1.27235e+06	0	0	0	0

## Sheet: TCDAE4 -2dpi
25-06-2019 (-2dpi)
RAW DATA
	PANEL A				PANEL B
Sample name	% CD4 17D-APC	# CD4 17D-APC	% CD21 CC21-AF488	# CD21 CC21-AF488	% CD8 CC58-APC	# CD8 CC58-APC	% gdTcr+ WC1+	# gdTcr+ WC1+	% granulocytes	# granulocytes
Panel A Test R1_Sheep 20_001.fcs	12.33	14104	13.04	14909	8.79	10118	10.84	12480
Panel A Test R1_Sheep 21_002.fcs	13.8	12517	11.55	10470	6.32	5455	8.94	7725
Panel A Test R1_Sheep 22_003.fcs	20.22	25427	9.02	11342	10.69	11899	16.9	18805
Panel A Test R1_Sheep 23_004.fcs	20.46	22259	9.24	10053	8.13	7706	13.02	12341
Panel A Test R1_Sheep 24_005.fcs	12.75	13232	9.55	9909	8.15	8008	11.68	11472
Panel A Test R1_Sheep 25_006.fcs	10.27	10743	8.73	9132	7.47	8400	6.05	6802
Panel A Test R1_Sheep 26_007.fcs	10.44	13487	5.36	6926	9.66	9937	15.74	16190
Panel A Test R2_Sheep 20_008.fcs	10.47	11968	12.37	14140	8.92	11783	10.9	14401
Panel A Test R2_Sheep 21_009.fcs	13.92	14816	11.7	12454	6.27	5437	8.74	7585
Panel A Test R2_Sheep 22_010.fcs	19.87	27987	8.8	12403	9.79	8814	17.25	15536
Panel A Test R2_Sheep 23_011.fcs	18.85	23710	8.67	10907	8.36	7987	13.09	12515
Panel A Test R2_Sheep 24_012.fcs	13.91	16053	9.26	10691	8.51	8242	11.59	11226
Panel A Test R2_Sheep 25_013.fcs	9.6	10143	7.44	7864	8.04	10596	6.01	7921
Panel A Test R2_Sheep 26_014.fcs	13.65	15152	5.3	5883	9.87	10486	15.95	16943
Panel A Test R3_Sheep 20_015.fcs	11.5	15085	12.45	16333	8.9	12152	11	15023
Panel A Test R3_Sheep 21_016.fcs	13.98	15372	11.3	12426	6.17	5149	8.63	7209
Panel A Test R3_Sheep 22_017.fcs	19.66	25228	9.5	12197	10.04	10278	17.07	17474
Panel A Test R3_Sheep 23_018.fcs	19.26	21268	9.06	10008	8.31	7632	13.03	11969
Panel A Test R3_Sheep 24_019.fcs	14.24	14295	9.8	9834	8.31	8745	11.9	12514
Panel A Test R3_Sheep 25_020.fcs	11.72	12868	8.46	9283	7.94	9300	6.11	7165
Panel A Test R3_Sheep 26_021.fcs	13.13	15601	5.39	6407	9.53	10474	15.43	16958
Single colours_Sheep 20 cells only PA_049.fcs	0	0	0.29	94	0.03	8	0	1
Single colours_Sheep 21 cells only PA_050.fcs	0	0	0.1	34	0.1	31	0	0
Single colours_Sheep 22 cells only PA_051.fcs	0	1	0.27	88	0.06	20	0	0
Single colours_Sheep 23 cells only PA_052.fcs	0	0	0.21	67	0.03	8	0	0
Single colours_Sheep 24 cells only PA_053.fcs	0.01	3	0.09	29	0.07	21	0	0
Single colours_Sheep 25 cells only PA_054.fcs	0	0	0.31	101	0.1	32	0	0
Single colours_Sheep 26 cells only PA_055.fcs	0	0	0.18	58	0.1	29	0	0
BEAD CALCULATION (CELLS / ML BLOOD)
	% CD4 17D-APC				% CD21 CC21-AF488				% CD8 CC58-APC				% gdTcr+ WC1+				% granulocytes
Sample	Replicate 1	Replicate 2	Replicate 3	Average	Replicate 1	Replicate 2	Replicate 3	Average	Replicate 1	Replicate 2	Replicate 3	Average	Replicate 1	Replicate 2	Replicate 3	Average	Replicate 1	Replicate 2	Replicate 3	Average
Panel A Test Sheep 20 / IC (5)	12.33	10.47	11.5	11.4333	12.75	12.08	12.16	12.33	8.76	8.89	8.87	8.84	10.84	10.9	11	10.9133	0	0	0	0
Panel A Test Sheep 21 / WC1 (6)	13.8	13.92	13.98	13.9	11.45	11.6	11.2	11.4167	6.22	6.17	6.07	6.15333	8.94	8.74	8.63	8.77	0	0	0	0
Panel A Test Sheep 22 / CD4 (4)	20.22	19.87	19.66	19.9167	8.75	8.53	9.23	8.83667	10.63	9.73	9.98	10.1133	16.9	17.25	17.07	17.0733	0	0	0	0
Panel A Test Sheep 23 / CD4 (5)	20.46	18.85	19.26	19.5233	9.03	8.46	8.85	8.78	8.1	8.33	8.28	8.23667	13.02	13.09	13.03	13.0467	0	0	0	0
Panel A Test Sheep 24 / Control	12.74	13.9	14.23	13.6233	9.46	9.17	9.71	9.44667	8.08	8.44	8.24	8.25333	11.68	11.59	11.9	11.7233	0	0	0	0
Panel A Test Sheep 25 / CD8 (5)	10.27	9.6	11.72	10.53	8.42	7.13	8.15	7.9	7.37	7.94	7.84	7.71667	6.05	6.01	6.11	6.05667	0	0	0	0
Panel A Test Sheep 26 / CD8 (6)	10.44	13.65	13.13	12.4067	5.18	5.12	5.21	5.17	9.56	9.77	9.43	9.58667	15.74	15.95	15.43	15.7067	0	0	0	0
	# CD4 17D-APC				# CD21 CC21-AF488				# CD8 CC58-APC				# gdTcr+ WC1+				# granulocytes
Sample	Replicate 1	Replicate 2	Replicate 3	Average	Replicate 1	Replicate 2	Replicate 3	Average	Replicate 1	Replicate 2	Replicate 3	Average	Replicate 1	Replicate 2	Replicate 3	Average	Replicate 1	Replicate 2	Replicate 3	Average
Panel A Test Sheep 20 / IC (5)	1.42309e+06	1.20757e+06	1.52208e+06	1.38425e+06	1.49483e+06	1.41724e+06	1.63852e+06	1.51686e+06	1.0201e+06	1.1881e+06	1.22533e+06	1.14451e+06	1.25913e+06	1452960	1.51572e+06	1.40927e+06	0	0	0	0
Panel A Test Sheep 21 / WC1 (6)	1.26297e+06	1.49493e+06	1.55103e+06	1.43631e+06	1.05299e+06	1253178	1.25035e+06	1.18551e+06	547282	545465	516406	536384	779452	765326	727388	757389	0	0	0	0
Panel A Test Sheep 22 / CD4 (4)	2.56548e+06	2.82379e+06	2.5454e+06	2.64489e+06	1.13553e+06	1.24258e+06	1.2218e+06	1.19997e+06	1.19859e+06	887315	1.03503e+06	1.04031e+06	1.89742e+06	1.56758e+06	1.76313e+06	1.74271e+06	0	0	0	0
Panel A Test Sheep 23 / CD4 (5)	2.24593e+06	2392339	2.14594e+06	2.2614e+06	1.00759e+06	1093756	1.00305e+06	1.0348e+06	776728	805081	769262	783690	1.24521e+06	1.26276e+06	1.20767e+06	1.23855e+06	0	0	0	0
Panel A Test Sheep 24 / Control	1.33481e+06	1619445	1.44206e+06	1.46544e+06	996892	1.0758e+06	989324	1.02067e+06	805888	829499	880252	838546	1.15752e+06	1.1327e+06	1.26266e+06	1.1843e+06	0	0	0	0
Panel A Test Sheep 25 / CD8 (5)	1.08397e+06	1.02343e+06	1.29838e+06	1.13526e+06	911228	783287	926464	873659	844331	1.06591e+06	935141	948460	686322	799229	722949	736166	0	0	0	0
Panel A Test Sheep 26 / CD8 (6)	1.36084e+06	1.52884e+06	1.57414e+06	1.48794e+06	692981	587743	640614	640446	999717	1.05511e+06	1.0539e+06	1036243	1633571	1.70955e+06	1.71106e+06	1.68473e+06	0	0	0	0

## Sheet: TCDAE4 -1dpi
26-06-2019 (-1dpi)
RAW DATA
	PANEL A				PANEL B
Sample name	% CD4 17D-APC	# CD4 17D-APC	% CD21 CC21-AF488	# CD21 CC21-AF488	% CD8 CC58-APC	# CD8 CC58-APC	% gdTcr+ WC1+	# gdTcr+ WC1+	% granulocytes	# granulocytes
Panel A Test R1_Sheep 20_001.fcs	9.53	7634	12.36	9897	8.39	6060	8.84	6387
Panel A Test R1_Sheep 21_002.fcs	15.76	10710	11.91	8089	6.34	3733	0.05	28
Panel A Test R1_Sheep 22_003.fcs	1.06	770	13.69	9972	11.27	8695	18.18	14025
Panel A Test R1_Sheep 23_004.fcs	2.92	1982	9.61	6516	12.39	7792	9.77	6145
Panel A Test R1_Sheep 24_005.fcs	10.67	10836	9.91	10063	8.48	9057	10.97	11719
Panel A Test R1_Sheep 25_006.fcs	11.52	13245	7.7	8861	2.92	4171	5.51	7879
Panel A Test R1_Sheep 26_007.fcs	11.14	12079	5.04	5469	3.68	3439	17.21	16092
Panel A Test R2_Sheep 20_008.fcs	8.82	6470	12.47	9149	8.26	5840	8.64	6114
Panel A Test R2_Sheep 21_009.fcs	0.99	5648	1.49	8455	6.15	4518	0.03	22
Panel A Test R2_Sheep 22_010.fcs	0.88	584	11.72	7800	12.04	9005	19.03	14239
Panel A Test R2_Sheep 23_011.fcs	2.45	1934	10.32	8155	12.12	6410	9.51	5030
Panel A Test R2_Sheep 24_012.fcs	10.59	11768	9.95	11057	8.6	8662	11.03	11107
Panel A Test R2_Sheep 25_013.fcs	10.36	12743	7.14	8777	3.02	4532	5.42	8126
Panel A Test R2_Sheep 26_014.fcs	10.27	11407	4.98	5530	3.6	3053	17.52	14843
Panel A Test R3_Sheep 20_015.fcs	8.56	6177	12.29	8873	8.35	6425	8.72	6714
Panel A Test R3_Sheep 21_016.fcs	13.43	8625	9.87	6335	6.37	3985	0.02	14
Panel A Test R3_Sheep 22_017.fcs	0.58	531	13.37	12299	12.66	9615	19.09	14493
Panel A Test R3_Sheep 23_018.fcs	1.78	1468	9.97	8238	12.48	8428	9.78	6608
Panel A Test R3_Sheep 24_019.fcs	12	11696	9.77	9526	8.54	6974	11.05	9022
Panel A Test R3_Sheep 25_020.fcs	9.87	14383	7.19	10471	3.11	4664	5.63	8450
Panel A Test R3_Sheep 26_021.fcs	11.53	12178	5.72	6036	3.95	3266	17.31	14309
Single colours_Sheep 20 cells only PA_049.fcs	0	1	0.28	85	0.06	19	0	0
Single colours_Sheep 21 cells only PA_050.fcs	0	0	0.12	36	0.11	33	0	0
Single colours_Sheep 22 cells only PA_051.fcs	0	1	0.4	119	0.07	21	0	0
Single colours_Sheep 23 cells only PA_052.fcs	0.02	5	0.12	38	0.04	12	0	0
Single colours_Sheep 24 cells only PA_053.fcs	0	0	0.11	35	0.06	20	0	0
Single colours_Sheep 25 cells only PA_054.fcs	0	1	0.15	47	0.13	38	0	0
Single colours_Sheep 26 cells only PA_055.fcs	0	1	0.11	35	0.1	30	0	0
BEAD CALCULATION (CELLS / ML BLOOD)
	% CD4 17D-APC				% CD21 CC21-AF488				% CD8 CC58-APC				% gdTcr+ WC1+				% granulocytes
Sample	Replicate 1	Replicate 2	Replicate 3	Average	Replicate 1	Replicate 2	Replicate 3	Average	Replicate 1	Replicate 2	Replicate 3	Average	Replicate 1	Replicate 2	Replicate 3	Average	Replicate 1	Replicate 2	Replicate 3	Average
Panel A Test Sheep 20 / IC (5)	9.53	8.82	8.56	8.97	12.08	12.19	12.01	12.0933	8.33	8.2	8.29	8.27333	8.84	8.64	8.72	8.73333	0	0	0	0
Panel A Test Sheep 21 / WC1 (6)	15.76	0.99	13.43	14.595	11.79	1.37	9.75	10.77	6.23	6.04	6.26	6.17667	0.05	0.03	0.02	0.0333333	0	0	0	0
Panel A Test Sheep 22 / CD4 (4)	1.06	0.88	0.58	0.84	13.29	11.32	12.97	12.5267	11.2	11.97	12.59	11.92	18.18	19.03	19.09	18.7667	0	0	0	0
Panel A Test Sheep 23 / CD4 (5)	2.9	2.43	1.76	2.36333	9.49	10.2	9.85	9.84667	12.35	12.08	12.44	12.29	9.77	9.51	9.78	9.68667	0	0	0	0
Panel A Test Sheep 24 / Control	10.67	10.59	12	11.0867	9.8	9.84	9.66	9.76667	8.42	8.54	8.48	8.48	10.97	11.03	11.05	11.0167	0	0	0	0
Panel A Test Sheep 25 / CD8 (5)	11.52	10.36	9.87	10.5833	7.55	6.99	7.04	7.19333	2.79	2.89	2.98	2.88667	5.51	5.42	5.63	5.52	0	0	0	0
Panel A Test Sheep 26 / CD8 (6)	11.14	10.27	11.53	10.98	4.93	4.87	5.61	5.13667	3.58	3.5	3.85	3.64333	17.21	17.52	17.31	17.3467	0	0	0	0
	# CD4 17D-APC				# CD21 CC21-AF488				# CD8 CC58-APC				# gdTcr+ WC1+				# granulocytes
Sample	Replicate 1	Replicate 2	Replicate 3	Average	Replicate 1	Replicate 2	Replicate 3	Average	Replicate 1	Replicate 2	Replicate 3	Average	Replicate 1	Replicate 2	Replicate 3	Average	Replicate 1	Replicate 2	Replicate 3	Average
Panel A Test Sheep 20 / IC (5)	770170	652722	623158	682017	990031	914558	886709	930433	609537	587339	646365	614414	644448	616903	677443	646264	0	0	0	0
Panel A Test Sheep 21 / WC1 (6)	1080639	569883	870262	975451	812548	849477	635569	724058	373330	452536	398757	408208	2825.2	2219.8	1412.6	2152.53	0	0	0	0
Panel A Test Sheep 22 / CD4 (4)	77592.1	58824.7	53477	63297.9	994168	775013	1228962	999381	875207	906486	968035	916576	1.41512e+06	1.43672e+06	1.46234e+06	1.43806e+06	0	0	0	0
Panel A Test Sheep 23 / CD4 (5)	199479	194636	147617	180577	653630	819005	827380	766672	785002	645558	849174	759912	620031	507527	666747	598102	0	0	0	0
Panel A Test Sheep 24 / Control	1.09335e+06	1.18739e+06	1.18013e+06	1.15362e+06	1.01183e+06	1.11212e+06	957642	1.0272e+06	911833	871978	701659	828490	1.18245e+06	1.1207e+06	910320	1.07115e+06	0	0	0	0
Panel A Test Sheep 25 / CD8 (5)	1.33632e+06	1.28567e+06	1.45114e+06	1.35771e+06	889333	880857	1.05178e+06	940657	417020	453445	466763	445743	794991	819913	852605	822503	0	0	0	0
Panel A Test Sheep 26 / CD8 (6)	1.21867e+06	1.15087e+06	1.22866e+06	1.1994e+06	548291	554446	605501	569412	343968	305021	326512	325167	1.62368e+06	1.49766e+06	1.44378e+06	1.52171e+06	0	0	0	0

## Sheet: TCDAE4 0dpi
27-06-2019 (0dpi)
RAW DATA
	PANEL A				PANEL B
Sample name	% CD4 17D-APC	# CD4 17D-APC	% CD21 CC21-AF488	# CD21 CC21-AF488	% CD8 CC58-APC	# CD8 CC58-APC	% gdTcr+ WC1+	# gdTcr+ WC1+	% granulocytes	# granulocytes
Panel A Test R1_Sheep 20_001.fcs	8.92	12750	11.84	16928	7.11	4931	9.17	6359
Panel A Test R1_Sheep 21_002.fcs	11.63	9449	9.62	7809	6.85	4947	0.03	23
Panel A Test R1_Sheep 22_003.fcs	0.69	652	12.77	12065	12.55	11426	19.8	18035
Panel A Test R1_Sheep 23_004.fcs	1.12	803	9.09	6537	12.35	8057	8.45	5510
Panel A Test R1_Sheep 24_005.fcs	9.57	11610	8.82	10698	8.51	8601	11.28	11391
Panel A Test R1_Sheep 25_006.fcs	8.07	10714	7.98	10589	0.06	79	6.56	8483
Panel A Test R1_Sheep 26_007.fcs	10.58	12277	6.32	7336	0.03	31	18.89	19261
Panel A Test R2_Sheep 20_008.fcs	7.28	7030	12.83	12388	7.06	5892	9.23	7702
Panel A Test R2_Sheep 21_009.fcs	12.25	10385	9.6	8140	6.89	5578	0.02	14
Panel A Test R2_Sheep 22_010.fcs	0.91	522	12.88	7402	12.59	10375	19.4	15984
Panel A Test R2_Sheep 23_011.fcs	1.09	752	9.24	6377	11.58	8508	8.47	6219
Panel A Test R2_Sheep 24_012.fcs	9.82	11670	8.53	10138	8.71	7812	11.5	10316
Panel A Test R2_Sheep 25_013.fcs	9.5	11851	8.13	10141	0.04	56	6.52	9421
Panel A Test R2_Sheep 26_014.fcs	9.97	12906	5.54	7166	0.04	36	18.78	18267
Panel A Test R3_Sheep 20_015.fcs	8.68	8659	12.22	12195	7.13	6942	8.81	8586
Panel A Test R3_Sheep 21_016.fcs	1.09	1008	11.02	10142	6.9	5382	0.02	13
Panel A Test R3_Sheep 22_017.fcs	0.92	721	10.36	8097	12.61	11170	19.68	17427
Panel A Test R3_Sheep 23_018.fcs	1.2	969	9.63	7760	12.21	8586	8.6	6048
Panel A Test R3_Sheep 24_019.fcs	10.06	11640	8.61	9965	8.39	7642	11.27	10266
Panel A Test R3_Sheep 25_020.fcs	9.98	14844	7.5	11158	0.05	76	6.69	9459
Panel A Test R3_Sheep 26_021.fcs	10.4	11080	5.06	5388	0.03	29	18.85	18478
Single colours_Sheep 20 cells only PA_049.fcs	0.01	2	0.37	123	0.05	16	0	0
Single colours_Sheep 21 cells only PA_050.fcs	0.01	4	0.11	39	0.05	18	0	0
Single colours_Sheep 22 cells only PA_051.fcs	0	1	0.24	80	0.09	29	0	0
Single colours_Sheep 23 cells only PA_052.fcs	0.01	2	0.18	60	0.06	20	0	0
Single colours_Sheep 24 cells only PA_053.fcs	0	0	0.14	48	0.12	39	0	0
Single colours_Sheep 25 cells only PA_054.fcs	0	1	0.21	74	0.08	28	0	0
Single colours_Sheep 26 cells only PA_055.fcs	0	0	0.12	37	0.06	18	0	0
BEAD CALCULATION (CELLS / ML BLOOD)
	% CD4 17D-APC				% CD21 CC21-AF488				% CD8 CC58-APC				% gdTcr+ WC1+				% granulocytes
Sample	Replicate 1	Replicate 2	Replicate 3	Average	Replicate 1	Replicate 2	Replicate 3	Average	Replicate 1	Replicate 2	Replicate 3	Average	Replicate 1	Replicate 2	Replicate 3	Average	Replicate 1	Replicate 2	Replicate 3	Average
Panel A Test Sheep 20 / IC (5)	8.91	7.27	8.67	8.28333	11.47	12.46	11.85	11.9267	7.06	7.01	7.08	7.05	9.17	9.23	8.81	9.07	0	0	0	0
Panel A Test Sheep 21 / WC1 (6)	11.62	12.24	1.08	11.93	9.51	9.49	10.91	9.5	6.8	6.84	6.85	6.83	0.03	0.02	0.02	0.0233333	0	0	0	0
Panel A Test Sheep 22 / CD4 (4)	0.69	0.91	0.92	0.84	12.53	12.64	10.12	11.7633	12.46	12.5	12.52	12.4933	19.8	19.4	19.68	19.6267	0	0	0	0
Panel A Test Sheep 23 / CD4 (5)	1.11	1.08	1.19	1.12667	8.91	9.06	9.45	9.14	12.29	11.52	12.15	11.9867	8.45	8.47	8.6	8.50667	0	0	0	0
Panel A Test Sheep 24 / Control	9.57	9.82	10.06	9.81667	8.68	8.39	8.47	8.51333	8.39	8.59	8.27	8.41667	11.28	11.5	11.27	11.35	0	0	0	0
Panel A Test Sheep 25 / CD8 (5)	8.07	9.5	9.98	9.18333	7.77	7.92	7.29	7.66	-0.02	-0.04	-0.03	-0.03	6.56	6.52	6.69	6.59	0	0	0	0
Panel A Test Sheep 26 / CD8 (6)	10.58	9.97	10.4	10.3167	6.2	5.42	4.94	5.52	-0.03	-0.02	-0.03	-0.0266667	18.89	18.78	18.85	18.84	0	0	0	0
	# CD4 17D-APC				# CD21 CC21-AF488				# CD8 CC58-APC				# gdTcr+ WC1+				# granulocytes
Sample	Replicate 1	Replicate 2	Replicate 3	Average	Replicate 1	Replicate 2	Replicate 3	Average	Replicate 1	Replicate 2	Replicate 3	Average	Replicate 1	Replicate 2	Replicate 3	Average	Replicate 1	Replicate 2	Replicate 3	Average
Panel A Test Sheep 20 / IC (5)	1.28627e+06	709125	873491	956297	1.69562e+06	1.23754e+06	1.21806e+06	1.38374e+06	495924	592888	698833	595882	641623	777132	866327	761694	0	0	0	0
Panel A Test Sheep 21 / WC1 (6)	953000	1.04744e+06	101304	1.00022e+06	783993	817391	1.01939e+06	800692	497336	561004	541228	533189	2320.7	1412.6	1311.7	1681.67	0	0	0	0
Panel A Test Sheep 22 / CD4 (4)	65685.9	52568.9	72648	63634.3	1.20929e+06	738790	808915	918997	1.14996e+06	1.04391e+06	1.12413e+06	1.106e+06	1.81973e+06	1.61279e+06	1.75838e+06	1.7303e+06	0	0	0	0
Panel A Test Sheep 23 / CD4 (5)	80820.9	75675	97570.3	84688.7	653529	637385	776930	689282	810933	856439	864309	843894	555959	627497	610243	597900	0	0	0	0
Panel A Test Sheep 24 / Control	1171449	1177503	1174476	1174476	1074585	1.01808e+06	1.00063e+06	1.0311e+06	863906	784296	767143	805115	1.14935e+06	1.04088e+06	1.03584e+06	1.07536e+06	0	0	0	0
Panel A Test Sheep 25 / CD8 (5)	1.08094e+06	1195665	1.49766e+06	1.25809e+06	1.06096e+06	1.01576e+06	1.11838e+06	1.06503e+06	5145.9	2825.2	4843.2	4271.43	855935	950579	954413	920309	0	0	0	0
Panel A Test Sheep 26 / CD8 (6)	1.23875e+06	1.30222e+06	1.11797e+06	1.21965e+06	736469	719316	539916	665234	1311.7	1816.2	1109.9	1412.6	1.94343e+06	1.84314e+06	1.86443e+06	1.88367e+06	0	0	0	0

## Sheet: TCDAE4 2dpi
29-06-2019 (2dpi)
RAW DATA
	PANEL A				PANEL B
Sample name	% CD4 17D-APC	# CD4 17D-APC	% CD21 CC21-AF488	# CD21 CC21-AF488	% CD8 CC58-APC	# CD8 CC58-APC	% gdTcr+ WC1+	# gdTcr+ WC1+	% granulocytes	# granulocytes
Panel A Test R1_Sheep 20_001.fcs	9.79	9531	12.92	12579	7.7	6690	10.46	9091
Panel A Test R1_Sheep 21_002.fcs	13.56	11658	8.98	7721	6.11	4529	0	3
Panel A Test R1_Sheep 22_003.fcs	0.97	667	10.5	7249	11	7170	23.38	15235
					9.96	7183	9.59	6913
Panel A Test R1_Sheep 24_005.fcs	10.77	10720	8.61	8573	8.65	10562	11.48	14012
Panel A Test R1_Sheep 25_006.fcs	10.89	13306	7.9	9662	0.03	45	6.6	8934
Panel A Test R1_Sheep 26_007.fcs	10.02	8602	5.65	4854	0.03	35	18.25	20970
Panel A Test R2_Sheep 20_008.fcs	8.84	9812	13	14431	7.66	8549	10.48	11697
Panel A Test R2_Sheep 21_009.fcs	13.4	8179	8.32	5083	5.85	3746	0	3
Panel A Test R2_Sheep 22_010.fcs	0.74	645	10.66	9295	11.66	7960	23.3	15897
Panel A Test R2_Sheep 23_011.fcs	2.35	1552	8.7	5738	10	6777	9.47	6420
Panel A Test R2_Sheep 24_012.fcs	11.25	11015	8.95	8763	8.89	10303	11.45	13274
Panel A Test R2_Sheep 25_013.fcs	11.09	14547	6.87	9008	0.04	66	6.45	11962
Panel A Test R2_Sheep 26_014.fcs	11.79	10793	5.71	5232	0.04	44	17.75	20764
Panel A Test R3_Sheep 20_015.fcs	8.16	9375	12.97	14906	7.74	8279	10.39	11120
Panel A Test R3_Sheep 21_016.fcs	13.04	14422	8.49	9390	5.37	4262	0	2
Panel A Test R3_Sheep 22_017.fcs	0.86	748	10.61	9250	11.79	9385	23.21	18483
Panel A Test R3_Sheep 23_018.fcs	2.23	1265	8.99	5091	10.61	7785	9.58	7030
Panel A Test R3_Sheep 24_019.fcs	11.24	11529	8.83	9055	8.9	12530	11.18	15739
Panel A Test R3_Sheep 25_020.fcs	10.48	14166	7.3	9861	0.04	63	6.55	10254
Panel A Test R3_Sheep 26_021.fcs	12.35	10634	5.64	4854	0.03	39	18	21325
Single colours_Sheep 20 cells only PA_049.fcs	0	0	0.31	109	0.05	17	0	0
Single colours_Sheep 21 cells only PA_050.fcs	0	1	0.14	51	0.01	3	0	0
Single colours_Sheep 22 cells only PA_051.fcs	0	0	0.31	105	0	1	0	0
Single colours_Sheep 23 cells only PA_052.fcs	0	0	0.18	62	0.06	17	0	0
Single colours_Sheep 24 cells only PA_053.fcs	0	0	0.14	48	0.14	45	0	0
Single colours_Sheep 25 cells only PA_054.fcs	0	0	0.2	69	0.04	14	0	0
Single colours_Sheep 26 cells only PA_055.fcs	0	0	0.13	44	0.08	27	0	0
BEAD CALCULATION (CELLS / ML BLOOD)
	% CD4 17D-APC				% CD21 CC21-AF488				% CD8 CC58-APC				% gdTcr+ WC1+				% granulocytes
Sample	Replicate 1	Replicate 2	Replicate 3	Average	Replicate 1	Replicate 2	Replicate 3	Average	Replicate 1	Replicate 2	Replicate 3	Average	Replicate 1	Replicate 2	Replicate 3	Average	Replicate 1	Replicate 2	Replicate 3	Average
Panel A Test Sheep 20 / IC (5)	9.79	8.84	8.16	8.93	12.61	12.69	12.66	12.6533	7.65	7.61	7.69	7.65	10.46	10.48	10.39	10.4433	0	0	0	0
Panel A Test Sheep 21 / WC1 (6)	13.56	13.4	13.04	13.3333	8.84	8.18	8.35	8.45667	6.1	5.84	5.36	5.76667	0	0	0	0	0	0	0	0
Panel A Test Sheep 22 / CD4 (4)	0.97	0.74	0.86	0.856667	10.19	10.35	10.3	10.28	11	11.66	11.79	11.4833	23.38	23.3	23.21	23.2967	0	0	0	0
Panel A Test Sheep 23 / CD4 (5)		2.35	2.23	2.29		8.52	8.81	8.665	9.9	9.94	10.55	10.13	9.59	9.47	9.58	9.54667	0	0	0	0
Panel A Test Sheep 24 / Control	10.77	11.25	11.24	11.0867	8.47	8.81	8.69	8.65667	8.51	8.75	8.76	8.67333	11.48	11.45	11.18	11.37	0	0	0	0
Panel A Test Sheep 25 / CD8 (5)	10.89	11.09	10.48	10.82	7.7	6.67	7.1	7.15667	-0.01	0	0	-0.00333333	6.6	6.45	6.55	6.53333	0	0	0	0
Panel A Test Sheep 26 / CD8 (6)	10.02	11.79	12.35	11.3867	5.52	5.58	5.51	5.53667	-0.05	-0.04	-0.05	-0.0466667	18.25	17.75	18	18	0	0	0	0
	# CD4 17D-APC				# CD21 CC21-AF488				# CD8 CC58-APC				# gdTcr+ WC1+				# granulocytes
Sample	Replicate 1	Replicate 2	Replicate 3	Average	Replicate 1	Replicate 2	Replicate 3	Average	Replicate 1	Replicate 2	Replicate 3	Average	Replicate 1	Replicate 2	Replicate 3	Average	Replicate 1	Replicate 2	Replicate 3	Average
Panel A Test Sheep 20 / IC (5)	961678	990031	945938	965882	1.25822e+06	1.44509e+06	1.49302e+06	1.39878e+06	673306	860879	833636	789273	917282	1.18023e+06	1122008	1.07317e+06	0	0	0	0
Panel A Test Sheep 21 / WC1 (6)	1.17619e+06	825160	1.45508e+06	1.15214e+06	773903	507729	942305	741312	456673	377669	429733	421358	302.7	302.7	201.8	269.067	0	0	0	0
Panel A Test Sheep 22 / CD4 (4)	67300.3	65080.5	75473.2	69284.7	720830	927271	922730	856944	723352	803063	946846	824420	1.53721e+06	1.60401e+06	1.86493e+06	1.66872e+06	0	0	0	0
Panel A Test Sheep 23 / CD4 (5)		156597	127639	142118		572708	507426	540067	723049	682084	783791	729642	697522	647778	709327	684876	0	0	0	0
Panel A Test Sheep 24 / Control	1.08165e+06	1.11141e+06	1.16328e+06	1.11878e+06	860172	879344	908806	882774	1.06117e+06	1.03503e+06	1.25974e+06	1.11864e+06	1.41381e+06	1.33935e+06	1.58807e+06	1.44707e+06	0	0	0	0
Panel A Test Sheep 25 / CD8 (5)	1.34258e+06	1.46779e+06	1.42935e+06	1.41324e+06	967934	901945	988013	952631	3127.9	5246.8	4944.1	4439.6	901441	1.20697e+06	1.03463e+06	1.04768e+06	0	0	0	0
Panel A Test Sheep 26 / CD8 (6)	867942	1.08901e+06	1.07297e+06	1.00998e+06	485329	523469	485329	498042	807.2	1715.3	1210.8	1244.43	2115873	2.09509e+06	2.15169e+06	2.12088e+06	0	0	0	0

## Sheet: TCDAE4 4dpi
01-07-2019 (4dpi)
RAW DATA
	PANEL A				PANEL B
Sample name	% CD4 17D-APC	# CD4 17D-APC	% CD21 CC21-AF488	# CD21 CC21-AF488	% CD8 CC58-APC	# CD8 CC58-APC	% gdTcr+ WC1+	# gdTcr+ WC1+	% granulocytes	# granulocytes
Panel A Test R1_Sheep 20_001.fcs	5.54	4496	8.31	6742	4.43	2229	7	3520
Panel A Test R1_Sheep 21_002.fcs	13.28	8765	7.55	4982	4.9	3846	0.01	4
Panel A Test R1_Sheep 22_003.fcs	0.9	473	6.8	3556	7.1	3205	13.41	6051
Panel A Test R1_Sheep 23_004.fcs	1.96	1545	9.9	7789	7.72	4764	14.78	9124
Panel A Test R1_Sheep 24_005.fcs	10.28	16013	9.94	15489	8.12	9738	11.68	14005
Panel A Test R1_Sheep 25_006.fcs	9.8	16603	8.67	14682	0.05	74	5.86	8280
Panel A Test R1_Sheep 26_007.fcs	9.29	6796	4.73	3460	0.03	21	12.78	7743
Panel A Test R2_Sheep 20_008.fcs	4.78	4154	8.8	7653	4.67	2122	7.03	3198
Panel A Test R2_Sheep 21_009.fcs	12.26	9019	7.86	5778	4.84	3281	0.01	4
Panel A Test R2_Sheep 22_010.fcs	0.97	477	6.73	3312	7.56	3050	13.35	5388
Panel A Test R2_Sheep 23_011.fcs	2.04	1386	9.85	6699	7.8	5804	14.49	10780
Panel A Test R2_Sheep 24_012.fcs	8.48	14188	9.96	16651	8.37	9053	11.67	12622
Panel A Test R2_Sheep 25_013.fcs	9.46	13933	9.27	13664	0.05	57	5.73	6711
Panel A Test R2_Sheep 26_014.fcs	7.67	4782	5.13	3200	0.04	30	12.85	8640
Panel A Test R3_Sheep 20_015.fcs	6.3	4331	8.74	6006	4.54	2545	6.94	3889
Panel A Test R3_Sheep 21_016.fcs	15.49	10415	8.44	5675	4.79	2864	0.01	7
Panel A Test R3_Sheep 22_017.fcs	0.84	557	7.51	4987	7.28	2974	13.32	5438
Panel A Test R3_Sheep 23_018.fcs	1.81	1213	10.6	7120	7.87	4087	14.62	7588
Panel A Test R3_Sheep 24_019.fcs	9.64	11113	10.63	12259	8.46	9906	11.74	13754
Panel A Test R3_Sheep 25_020.fcs	9.27	14329	9.37	14478	0.04	60	5.74	8204
Panel A Test R3_Sheep 26_021.fcs	6.39	5912	4.57	4224	0.05	30	12.71	7195
Single colours_Sheep 20 cells only PA_049.fcs	0.02	6	0.34	110	0.08	26	0	0
Single colours_Sheep 21 cells only PA_050.fcs	0	0	0.15	47	0.1	31	0	0
Single colours_Sheep 22 cells only PA_051.fcs	0	0	0.42	136	0.07	23	0	0
Single colours_Sheep 23 cells only PA_052.fcs	0	1	0.21	69	0.04	13	0	0
Single colours_Sheep 24 cells only PA_053.fcs	0	0	0.18	60	0.1	33	0	0
Single colours_Sheep 25 cells only PA_054.fcs	0	0	0.16	52	0.07	21	0	0
Single colours_Sheep 26 cells only PA_055.fcs	0	0	0.15	47	0.08	26	0	0
BEAD CALCULATION (CELLS / ML BLOOD)
	% CD4 17D-APC				% CD21 CC21-AF488				% CD8 CC58-APC				% gdTcr+ WC1+				% granulocytes
Sample	Replicate 1	Replicate 2	Replicate 3	Average	Replicate 1	Replicate 2	Replicate 3	Average	Replicate 1	Replicate 2	Replicate 3	Average	Replicate 1	Replicate 2	Replicate 3	Average	Replicate 1	Replicate 2	Replicate 3	Average
Panel A Test Sheep 20 / IC (5)	5.52	4.76	6.28	5.52	7.97	8.46	8.4	8.27667	4.35	4.59	4.46	4.46667	7	7.03	6.94	6.99	0	0	0	0
Panel A Test Sheep 21 / WC1 (6)	13.28	12.26	15.49	13.6767	7.4	7.71	8.29	7.8	4.8	4.74	4.69	4.74333	0.01	0.01	0.01	0.01	0	0	0	0
Panel A Test Sheep 22 / CD4 (4)	0.9	0.97	0.84	0.903333	6.38	6.31	7.09	6.59333	7.03	7.49	7.21	7.24333	13.41	13.35	13.32	13.36	0	0	0	0
Panel A Test Sheep 23 / CD4 (5)	1.96	2.04	1.81	1.93667	9.69	9.64	10.39	9.90667	7.68	7.76	7.83	7.75667	14.78	14.49	14.62	14.63	0	0	0	0
Panel A Test Sheep 24 / Control	10.28	8.48	9.64	9.46667	9.76	9.78	10.45	9.99667	8.02	8.27	8.36	8.21667	11.68	11.67	11.74	11.6967	0	0	0	0
Panel A Test Sheep 25 / CD8 (5)	9.8	9.46	9.27	9.51	8.51	9.11	9.21	8.94333	-0.02	-0.02	-0.03	-0.0233333	5.86	5.73	5.74	5.77667	0	0	0	0
Panel A Test Sheep 26 / CD8 (6)	9.29	7.67	6.39	7.78333	4.58	4.98	4.42	4.66	-0.05	-0.04	-0.03	-0.04	12.78	12.85	12.71	12.78	0	0	0	0
	# CD4 17D-APC				# CD21 CC21-AF488				# CD8 CC58-APC				# gdTcr+ WC1+				# granulocytes
Sample	Replicate 1	Replicate 2	Replicate 3	Average	Replicate 1	Replicate 2	Replicate 3	Average	Replicate 1	Replicate 2	Replicate 3	Average	Replicate 1	Replicate 2	Replicate 3	Average	Replicate 1	Replicate 2	Replicate 3	Average
Panel A Test Sheep 20 / IC (5)	453041	418533	436392	435989	669169	761089	594906	675055	222283	211486	254167	229312	355168	322678	392400	356749	0	0	0	0
Panel A Test Sheep 21 / WC1 (6)	884388	910017	1.05087e+06	948426	497942	578258	567865	548022	384934	327925	285850	332903	403.6	403.6	706.3	504.5	0	0	0	0
Panel A Test Sheep 22 / CD4 (4)	47725.7	48129.3	56201.3	50685.4	345078	320458	489466	385001	321064	305424	297756	308081	610546	543649	548694	567630	0	0	0	0
Panel A Test Sheep 23 / CD4 (5)	155790	139747	122291	139276	778948	668967	711446	719787	479376	584312	411067	491585	920612	1087702	765629	924648	0	0	0	0
Panel A Test Sheep 24 / Control	1.61571e+06	1.43157e+06	1.1213e+06	1.38953e+06	1.55679e+06	1.67403e+06	1.23088e+06	1.48723e+06	979234	910118	996186	961846	1.4131e+06	1.27356e+06	1.38778e+06	1.35815e+06	0	0	0	0
Panel A Test Sheep 25 / CD8 (5)	1.67524e+06	1.40584e+06	1.4458e+06	1.50896e+06	1.47617e+06	1.37345e+06	1.45558e+06	1.43507e+06	5347.7	3632.4	3935.1	4305.07	835452	677140	827784	780125	0	0	0	0
Panel A Test Sheep 26 / CD8 (6)	685716	482504	596521	588247	344372	318138	421459	361323	-504.5	403.6	403.6	100.9	781269	871776	725976	793007	0	0	0	0

## Sheet: TCDAE4 6dpi
03-07-2019 (6dpi)
RAW DATA
	PANEL A				PANEL B
Sample name	% CD4 17D-APC	# CD4 17D-APC	% CD21 CC21-AF488	# CD21 CC21-AF488	% CD8 CC58-APC	# CD8 CC58-APC	% gdTcr+ WC1+	# gdTcr+ WC1+	% granulocytes	# granulocytes
Panel A Test R1_Sheep 20_001.fcs	4.7	4181	6.64	5904	4.62	3829	8.69	7195
Panel A Test R1_Sheep 21_002.fcs	8.17	3575	3.81	1668	3.78	1624	0	2
Panel A Test R1_Sheep 22_003.fcs	0.9	714	5.4	4295	5.92	4075	16.91	11636
Panel A Test R1_Sheep 23_004.fcs	1.32	1166	4.45	3920	5.69	3576	13.96	8764
Panel A Test R1_Sheep 24_005.fcs	5.92	8348	10.42	14688	7.9	6460	12.11	9901
Panel A Test R1_Sheep 25_006.fcs	4.4	5120	3.31	3847	0.06	49	5.27	4573
Panel A Test R1_Sheep 26_007.fcs	4.89	5001	3.3	3380	0.24	189	15.56	12021
Panel A Test R2_Sheep 20_008.fcs	4.68	5293	6.97	7882	5.09	4304	8.79	7440
Panel A Test R2_Sheep 21_009.fcs	12.95	5861	3.93	1780	3.76	1864	0	2
Panel A Test R2_Sheep 22_010.fcs	1.04	960	5.1	4690	5.96	3783	17.13	10875
Panel A Test R2_Sheep 23_011.fcs	1.7	1295	6.29	4785	5.68	3084	14.58	7921
Panel A Test R2_Sheep 24_012.fcs	5.96	4824	10.86	8784	7.6	7536	12.25	12141
Panel A Test R2_Sheep 25_013.fcs	4.4	4313	3.86	3789	0.03	35	5.05	5622
Panel A Test R2_Sheep 26_014.fcs	3.8	3036	3.55	2838	0.28	226	15.75	12870
Panel A Test R3_Sheep 20_015.fcs	4.12	5105	6.52	8073	4.94	4801	8.58	8327
Panel A Test R3_Sheep 21_016.fcs	9.97	5300	3.49	1853	3.62	1870	0	0
Panel A Test R3_Sheep 22_017.fcs	1.11	955	6.28	5404	5.82	3502	16.78	10097
Panel A Test R3_Sheep 23_018.fcs	1.7	1500	6.63	5850	5.54	3781	13.95	9516
Panel A Test R3_Sheep 24_019.fcs	5.25	5685	10.74	11629	7.97	8985	12.27	13822
Panel A Test R3_Sheep 25_020.fcs	3.59	4517	3.86	4849	0.04	39	5.14	5218
Panel A Test R3_Sheep 26_021.fcs	4.72	4528	4.09	3923	0.25	198	15.69	12645
Single colours_Sheep 20 cells only PA_049.fcs	0	1	0.36	116	0.07	22	0	0
Single colours_Sheep 21 cells only PA_050.fcs	0	0	0.15	48	0.08	25	0	0
Single colours_Sheep 22 cells only PA_051.fcs	0	0	0.43	136	0.06	17	0	0
Single colours_Sheep 23 cells only PA_052.fcs	0	0	0.19	60	0.08	24	0	0
Single colours_Sheep 24 cells only PA_053.fcs	0.01	2	0.19	63	0.05	17	0	0
Single colours_Sheep 25 cells only PA_054.fcs	0.01	2	0.19	63	0.04	13	0	0
Single colours_Sheep 26 cells only PA_055.fcs	0.01	3	0.15	50	0.05	17	0	0
BEAD CALCULATION (CELLS / ML BLOOD)
	% CD4 17D-APC				% CD21 CC21-AF488				% CD8 CC58-APC				% gdTcr+ WC1+				% granulocytes
Sample	Replicate 1	Replicate 2	Replicate 3	Average	Replicate 1	Replicate 2	Replicate 3	Average	Replicate 1	Replicate 2	Replicate 3	Average	Replicate 1	Replicate 2	Replicate 3	Average	Replicate 1	Replicate 2	Replicate 3	Average
Panel A Test Sheep 20 / IC (5)	4.7	4.68	4.12	4.5	6.28	6.61	6.16	6.35	4.55	5.02	4.87	4.81333	8.69	8.79	8.58	8.68667	0	0	0	0
Panel A Test Sheep 21 / WC1 (6)	8.17	12.95	9.97	10.3633	3.66	3.78	3.34	3.59333	3.7	3.68	3.54	3.64	0	0	0	0	0	0	0	0
Panel A Test Sheep 22 / CD4 (4)	0.9	1.04	1.11	1.01667	4.97	4.67	5.85	5.16333	5.86	5.9	5.76	5.84	16.91	17.13	16.78	16.94	0	0	0	0
Panel A Test Sheep 23 / CD4 (5)	1.32	1.7	1.7	1.57333	4.26	6.1	6.44	5.6	5.61	5.6	5.46	5.55667	13.96	14.58	13.95	14.1633	0	0	0	0
Panel A Test Sheep 24 / Control	5.91	5.95	5.24	5.7	10.23	10.67	10.55	10.4833	7.85	7.55	7.92	7.77333	12.11	12.25	12.27	12.21	0	0	0	0
Panel A Test Sheep 25 / CD8 (5)	4.39	4.39	3.58	4.12	3.12	3.67	3.67	3.48667	0.02	-0.01	0	0.00333333	5.27	5.05	5.14	5.15333	0	0	0	0
Panel A Test Sheep 26 / CD8 (6)	4.88	3.79	4.71	4.46	3.15	3.4	3.94	3.49667	0.19	0.23	0.2	0.206667	15.56	15.75	15.69	15.6667	0	0	0	0
	# CD4 17D-APC				# CD21 CC21-AF488				# CD8 CC58-APC				# gdTcr+ WC1+				# granulocytes
Sample	Replicate 1	Replicate 2	Replicate 3	Average	Replicate 1	Replicate 2	Replicate 3	Average	Replicate 1	Replicate 2	Replicate 3	Average	Replicate 1	Replicate 2	Replicate 3	Average	Replicate 1	Replicate 2	Replicate 3	Average
Panel A Test Sheep 20 / IC (5)	421762	533963	514994	490239	584009	783589	802861	723487	384126	432054	482201	432794	725976	750696	840194	772289	0	0	0	0
Panel A Test Sheep 21 / WC1 (6)	360718	591375	534770	495621	163458	174759	182124	173447	161339	185555	186160	177685	201.8	201.8	0	134.533	0	0	0	0
Panel A Test Sheep 22 / CD4 (4)	72042.6	96864	96359.5	88422	419643	459499	531541	470228	409452	379989	351636	380359	1.17407e+06	1.09729e+06	1.01879e+06	1.09672e+06	0	0	0	0
Panel A Test Sheep 23 / CD4 (5)	117649	130666	151350	133222	389474	476752	584211	483479	358397	308754	379081	348744	884288	799229	960164	881227	0	0	0	0
Panel A Test Sheep 24 / Control	842111	486540	573415	634022	1.47566e+06	879949	1.16701e+06	1.17421e+06	650099	758667	904871	771212	999011	1.22503e+06	1.39464e+06	1.20623e+06	0	0	0	0
Panel A Test Sheep 25 / CD8 (5)	516406	434980	455564	468983	381806	375953	482907	413555	3632.4	2219.8	2623.4	2825.2	461416	567260	526496	518391	0	0	0	0
Panel A Test Sheep 26 / CD8 (6)	504298	306030	456572	422300	335997	281309	390786	336031	17354.8	21088.1	18262.9	18901.9	1.21292e+06	1.29858e+06	1.27588e+06	1.26246e+06	0	0	0	0

## Sheet: TCDAE4 8dpi
05-07-2019 (8dpi)
RAW DATA
	PANEL A				PANEL B
Sample name	% CD4 17D-APC	# CD4 17D-APC	% CD21 CC21-AF488	# CD21 CC21-AF488	% CD8 CC58-APC	# CD8 CC58-APC	% gdTcr+ WC1+	# gdTcr+ WC1+	% granulocytes	# granulocytes
Panel A Test R1_Sheep 20_001.fcs	7.45	8113	8.71	9491	11.34	11313	6.4	6383
Panel A Test R1_Sheep 21_002.fcs	8.6	5517	5.17	3319	4.22	2275	0.11	57
Panel A Test R1_Sheep 22_003.fcs	2.48	1430	5.29	3054	7.62	3634	8.31	3964
Panel A Test R1_Sheep 23_004.fcs	2.12	1152	6.07	3303	6.15	3437	13.03	7281
Panel A Test R1_Sheep 24_005.fcs	8.06	9374	10.14	11796	8.34	6481	13.11	10183
Panel A Test R1_Sheep 25_006.fcs	12.16	11614	2.95	2814	0.36	223	4.29	2626
Panel A Test R1_Sheep 26_007.fcs	11.42	6446	3.29	1855	1.25	796	14.27	9064
Panel A Test R2_Sheep 20_008.fcs	7.87	9313	9.19	10877	11.81	10967	6.35	5899
Panel A Test R2_Sheep 21_009.fcs	8.96	5715	4.85	3096	4.46	2190	0.07	32
Panel A Test R2_Sheep 22_010.fcs	1.95	1298	6.43	4286	7.98	4196	8.18	4301
Panel A Test R2_Sheep 23_011.fcs	2.06	1059	6.88	3540	6.73	3802	13.49	7620
Panel A Test R2_Sheep 24_012.fcs	8.96	9981	10.73	11954	8.52	6836	13.02	10454
Panel A Test R2_Sheep 25_013.fcs	11.38	10223	3.21	2880	0.36	281	4.18	3281
Panel A Test R2_Sheep 26_014.fcs	12.29	8108	3.45	2273	1.05	792	14.4	10883
Panel A Test R3_Sheep 20_015.fcs	7.37	7729	9.59	10049	11.67	11449	6.46	6334
Panel A Test R3_Sheep 21_016.fcs	9.1	5440	4.88	2920	4.34	2123	0.09	45
Panel A Test R3_Sheep 22_017.fcs	2.26	1182	4.95	2584	7.89	4138	8.3	4351
Panel A Test R3_Sheep 23_018.fcs	1.5	935	6.06	3784	6.48	3549	12.68	6945
Panel A Test R3_Sheep 24_019.fcs	8.06	7878	10.77	10518	8.21	7650	13	12111
Panel A Test R3_Sheep 25_020.fcs	11.79	13277	2.9	3266	0.2	133	4.26	2775
Panel A Test R3_Sheep 26_021.fcs	12.6	8230	3.34	2185	0.92	633	14.18	9705
Single colours_Sheep 20 cells only PA_049.fcs	0	1	0.46	144	0.08	24	0	0
Single colours_Sheep 21 cells only PA_050.fcs	0	0	0.18	57	0.07	22	0	0
Single colours_Sheep 22 cells only PA_051.fcs	0	1	0.34	106	0.06	17	0	0
Single colours_Sheep 23 cells only PA_052.fcs	0.01	3	0.26	80	0.13	37	0	0
Single colours_Sheep 24 cells only PA_053.fcs	0	1	0.14	46	0.04	14	0	0
Single colours_Sheep 25 cells only PA_054.fcs	0.01	2	0.2	61	0.09	27	0	0
Single colours_Sheep 26 cells only PA_055.fcs	0	0	0.32	98	0.11	31	0	0
BEAD CALCULATION (CELLS / ML BLOOD)
	% CD4 17D-APC				% CD21 CC21-AF488				% CD8 CC58-APC				% gdTcr+ WC1+				% granulocytes
Sample	Replicate 1	Replicate 2	Replicate 3	Average	Replicate 1	Replicate 2	Replicate 3	Average	Replicate 1	Replicate 2	Replicate 3	Average	Replicate 1	Replicate 2	Replicate 3	Average	Replicate 1	Replicate 2	Replicate 3	Average
Panel A Test Sheep 20 / IC (5)	7.45	7.87	7.37	7.56333	8.25	8.73	9.13	8.70333	11.26	11.73	11.59	11.5267	6.4	6.35	6.46	6.40333	0	0	0	0
Panel A Test Sheep 21 / WC1 (6)	8.6	8.96	9.1	8.88667	4.99	4.67	4.7	4.78667	4.15	4.39	4.27	4.27	0.11	0.07	0.09	0.09	0	0	0	0
Panel A Test Sheep 22 / CD4 (4)	2.48	1.95	2.26	2.23	4.95	6.09	4.61	5.21667	7.56	7.92	7.83	7.77	8.31	8.18	8.3	8.26333	0	0	0	0
Panel A Test Sheep 23 / CD4 (5)	2.11	2.05	1.49	1.88333	5.81	6.62	5.8	6.07667	6.02	6.6	6.35	6.32333	13.03	13.49	12.68	13.0667	0	0	0	0
Panel A Test Sheep 24 / Control	8.06	8.96	8.06	8.36	10	10.59	10.63	10.4067	8.3	8.48	8.17	8.31667	13.11	13.02	13	13.0433	0	0	0	0
Panel A Test Sheep 25 / CD8 (5)	12.15	11.37	11.78	11.7667	2.75	3.01	2.7	2.82	0.27	0.27	0.11	0.216667	4.29	4.18	4.26	4.24333	0	0	0	0
Panel A Test Sheep 26 / CD8 (6)	11.42	12.29	12.6	12.1033	2.97	3.13	3.02	3.04	1.14	0.94	0.81	0.963333	14.27	14.4	14.18	14.2833	0	0	0	0
	# CD4 17D-APC				# CD21 CC21-AF488				# CD8 CC58-APC				# gdTcr+ WC1+				# granulocytes
Sample	Replicate 1	Replicate 2	Replicate 3	Average	Replicate 1	Replicate 2	Replicate 3	Average	Replicate 1	Replicate 2	Replicate 3	Average	Replicate 1	Replicate 2	Replicate 3	Average	Replicate 1	Replicate 2	Replicate 3	Average
Panel A Test Sheep 20 / IC (5)	818501	939581	779755	845946	943112	1.08296e+06	999415	1.0085e+06	1.13906e+06	1.10415e+06	1.15278e+06	1.132e+06	644045	595209	639101	626118	0	0	0	0
Panel A Test Sheep 21 / WC1 (6)	556665	576644	548896	560735	329136	306635	288877	308216	227328	218751	211991	219357	5751.3	3228.8	4540.5	4506.87	0	0	0	0
Panel A Test Sheep 22 / CD4 (4)	144186	130867	119163	131405	297453	421762	250030	323082	364955	421661	415809	400808	399968	433971	439016	424318	0	0	0	0
Panel A Test Sheep 23 / CD4 (5)	115934	106550	94038.8	105508	325201	349114	373734	349349	343060	379888	354361	359103	734653	768858	700750	734754	0	0	0	0
Panel A Test Sheep 24 / Control	945736	1006982	794789	915836	1185575	1.20152e+06	1.05662e+06	1.14791e+06	652520	688340	770472	703778	1.02746e+06	1.05481e+06	1.222e+06	1.10142e+06	0	0	0	0
Panel A Test Sheep 25 / CD8 (5)	1.17165e+06	1.0313e+06	1.33945e+06	1.1808e+06	277778	284437	323384	295200	19776.4	25628.6	10695.4	18700.1	264963	331053	279998	292005	0	0	0	0
Panel A Test Sheep 26 / CD8 (6)	650401	818097	830407	766302	177281	219458	210578	202439	77188.5	76784.9	60741.8	71571.7	914558	1.09809e+06	979234	997296	0	0	0	0

## Sheet: TCDAE4 10dpi
07-07-2019 (10dpi)
RAW DATA
	PANEL A				PANEL B
Sample name	% CD4 17D-APC	# CD4 17D-APC	% CD21 CC21-AF488	# CD21 CC21-AF488	% CD8 CC58-APC	# CD8 CC58-APC	% gdTcr+ WC1+	# gdTcr+ WC1+	% granulocytes	# granulocytes
Panel A Test R1_Sheep 20_001.fcs	9.91	9388	11.09	10499	14.6	7547	9.16	4736
Panel A Test R1_Sheep 21_002.fcs	8.94	8103	8.64	7836	8.08	5692	0.19	132
Panel A Test R1_Sheep 23_003.fcs	2.75	1468	8.17	4364	10.74	8619	15.65	12553
Panel A Test R1_Sheep 24_004.fcs	8.49	8835	10.78	11222	8.67	10825	13.68	17070
Panel A Test R1_Sheep 25_005.fcs	12.04	8969	5.09	3793	0.49	317	4.02	2615
Panel A Test R1_Sheep 26_006.fcs	12.11	9791	6.46	5219	3.95	2850	16.67	12038
Panel A Test R2_Sheep 20_007.fcs	10.12	8077	11.14	8890	14.48	11975	9.15	7568
Panel A Test R2_Sheep 21_008.fcs	9.23	6992	7.9	5984	8.23	4778	0.19	108
Panel A Test R2_Sheep 23_009.fcs	2.82	1969	8.26	5762	11.28	8155	15.97	11550
Panel A Test R2_Sheep 24_010.fcs	8.42	9215	11.01	12045	8.57	7798	13.6	12367
Panel A Test R2_Sheep 25_011.fcs	12.65	9373	4.54	3365	0.44	393	4.17	3686
Panel A Test R2_Sheep 26_012.fcs	12.55	8564	6.69	4567	3.62	2129	16.7	9819
Panel A Test R3_Sheep 20_013.fcs	10.47	5761	11.17	6145	14.37	10691	9.06	6742
Panel A Test R3_Sheep 21_014.fcs	9.09	8782	8.23	7952	8.01	5920	0.2	151
Panel A Test R3_Sheep 23_015.fcs	2.2	1462	8.88	5901	11.36	6854	15.69	9470
Panel A Test R3_Sheep 24_016.fcs	8.92	11674	10.71	14016	8.67	10144	13.71	16044
Panel A Test R3_Sheep 25_017.fcs	12.35	9838	4.5	3587	0.59	480	4.12	3326
Panel A Test R3_Sheep 26_018.fcs	12.97	10150	6.12	4785	3.52	1778	16.62	8400
Single colours_Sheep 20 cells only PA_043.fcs	0.01	2	0.25	78	0.07	22	0	0
Single colours_Sheep 21 cells only PA_044.fcs	0	1	0.19	59	0.1	31	0	0
Single colours_Sheep 23 cells only PA_045.fcs	0	1	0.17	51	0.12	33	0	0
Single colours_Sheep 24 cells only PA_046.fcs	0	1	0.18	59	0.05	16	0	0
Single colours_Sheep 25 cells only PA_047.fcs	0	1	0.12	36	0.11	30	0	1
Single colours_Sheep 26 cells only PA_048.fcs	0	0	0.25	76	0.07	20	0	0
BEAD CALCULATION (CELLS / ML BLOOD)
	% CD4 17D-APC				% CD21 CC21-AF488				% CD8 CC58-APC				% gdTcr+ WC1+				% granulocytes
Sample	Replicate 1	Replicate 2	Replicate 3	Average	Replicate 1	Replicate 2	Replicate 3	Average	Replicate 1	Replicate 2	Replicate 3	Average	Replicate 1	Replicate 2	Replicate 3	Average	Replicate 1	Replicate 2	Replicate 3	Average
Panel A Test Sheep 20 / IC (5)	9.9	10.11	10.46	10.1567	10.84	10.89	10.92	10.8833	14.53	14.41	14.3	14.4133	9.16	9.15	9.06	9.12333	0	0	0	0
Panel A Test Sheep 21 / WC1 (6)	8.94	9.23	9.09	9.08667	8.45	7.71	8.04	8.06667	7.98	8.13	7.91	8.00667	0.19	0.19	0.2	0.193333	0	0	0	0
Panel A Test Sheep 22 / CD4 (4)
Panel A Test Sheep 23 / CD4 (5)	2.75	2.82	2.2	2.59	8	8.09	8.71	8.26667	10.62	11.16	11.24	11.0067	15.65	15.97	15.69	15.77	0	0	0	0
Panel A Test Sheep 24 / Control	8.49	8.42	8.92	8.61	10.6	10.83	10.53	10.6533	8.62	8.52	8.62	8.58667	13.68	13.6	13.71	13.6633	0	0	0	0
Panel A Test Sheep 25 / CD8 (5)	12.04	12.65	12.35	12.3467	4.97	4.42	4.38	4.59	0.38	0.33	0.48	0.396667	4.02	4.17	4.12	4.10333	0	0	0	0
Panel A Test Sheep 26 / CD8 (6)	12.11	12.55	12.97	12.5433	6.21	6.44	5.87	6.17333	3.88	3.55	3.45	3.62667	16.67	16.7	16.62	16.6633	0	0	0	0
	# CD4 17D-APC				# CD21 CC21-AF488				# CD8 CC58-APC				# gdTcr+ WC1+				# granulocytes
Sample	Replicate 1	Replicate 2	Replicate 3	Average	Replicate 1	Replicate 2	Replicate 3	Average	Replicate 1	Replicate 2	Replicate 3	Average	Replicate 1	Replicate 2	Replicate 3	Average	Replicate 1	Replicate 2	Replicate 3	Average
Panel A Test Sheep 20 / IC (5)	947047	814768	581083	780966	1.05148e+06	889131	612160	850923	759272	1.20606e+06	1.0765e+06	1.01394e+06	477862	763611	680268	640580	0	0	0	0
Panel A Test Sheep 21 / WC1 (6)	817492	705392	886003	802962	784699	597832	796404	726312	571195	478972	594200	548122	13318.8	10897.2	15235.9	13150.6	0	0	0	0
Panel A Test Sheep 22 / CD4 (4)
Panel A Test Sheep 23 / CD4 (5)	148020	198571	147415	164669	435182	576240	590265	533896	866327	819510	688239	791359	1.2666e+06	1165395	955523	1.12917e+06	0	0	0	0
Panel A Test Sheep 24 / Control	891351	929693	1.17781e+06	999616	1.12635e+06	1.20939e+06	1.40826e+06	1.248e+06	1.09063e+06	785204	1.02192e+06	965916	1722363	1.24783e+06	1.61884e+06	1.52968e+06	0	0	0	0
Panel A Test Sheep 25 / CD8 (5)	904871	945635	992553	947686	379081	335896	358296	357758	28958.3	36626.7	45405	36996.7	263753	371816	335492	323687	0	0	0	0
Panel A Test Sheep 26 / CD8 (6)	987912	864108	1024135	958718	518929	453142	475138	482403	285547	212798	177382	225242	1.21463e+06	990737	847560	1.01764e+06	0	0	0	0

## Sheet: TCDAE4 12dpi
09-07-2019 (12dpi)
RAW DATA
	PANEL A				PANEL B
Sample name	% CD4 17D-APC	# CD4 17D-APC	% CD21 CC21-AF488	# CD21 CC21-AF488	% CD8 CC58-APC	# CD8 CC58-APC	% gdTcr+ WC1+	# gdTcr+ WC1+	% granulocytes	# granulocytes
Panel A Test R1_Sheep 21_001.fcs	10.72	6775	8.33	5261	10.12	5267	0.29	150
Panel A Test R1_Sheep 23_002.fcs	2.77	1588	10.71	6143	14.15	7502	16.89	8953
Panel A Test R1_Sheep 24_003.fcs	9.72	9961	10.84	11109	8.72	9359	12.89	13832
Panel A Test R1_Sheep 25_004.fcs	12.14	13043	7.68	8251	2.67	2918	5.66	6178
Panel A Test R1_Sheep 26_005.fcs	12.15	8460	7.67	5342	7.11	4521	16.08	10233
Panel A Test R2_Sheep 21_006.fcs	10.87	7210	8.72	5782	9.98	5454	0.29	156
Panel A Test R2_Sheep 23_007.fcs	3.06	1562	10.69	5457	13.83	6919	16.92	8468
Panel A Test R2_Sheep 24_008.fcs	9.74	10328	9.99	10587	8.23	8238	12.9	12910
Panel A Test R2_Sheep 25_009.fcs	12.88	15186	7.08	8351	2.56	2450	5.71	5474
Panel A Test R2_Sheep 26_010.fcs	12.44	9670	7.73	6014	6.75	4149	15.88	9767
Panel A Test R3_Sheep 21_011.fcs	10.44	7128	8.55	5838	10.31	6029	0.28	165
Panel A Test R3_Sheep 23_012.fcs	3.16	1445	11.59	5303	14.2	6695	16.64	7846
Panel A Test R3_Sheep 24_013.fcs	9.48	10004	10.89	11495	8.55	8984	12.85	13502
Panel A Test R3_Sheep 25_014.fcs	12.4	14443	6.97	8123	2.67	2983	5.52	6169
Panel A Test R3_Sheep 26_015.fcs	12.3	8282	7.28	4905	6.83	4413	15.89	10262
Single colours_Sheep 21 cells only PA_037.fcs	0	0	0.12	38	0.08	23	0	0
Single colours_Sheep 23 cells only PA_038.fcs	0	0	0.12	38	0.12	34	0	0
Single colours_Sheep 24 cells only PA_039.fcs	0	1	0.13	40	0.12	38	0	0
Single colours_Sheep 25 cells only PA_040.fcs	0.01	2	0.24	72	0.11	33	0	0
Single colours_Sheep 26 cells only PA_041.fcs	0	1	0.22	68	0.11	32	0	0
BEAD CALCULATION (CELLS / ML BLOOD)
	% CD4 17D-APC				% CD21 CC21-AF488				% CD8 CC58-APC				% gdTcr+ WC1+				% granulocytes
Sample	Replicate 1	Replicate 2	Replicate 3	Average	Replicate 1	Replicate 2	Replicate 3	Average	Replicate 1	Replicate 2	Replicate 3	Average	Replicate 1	Replicate 2	Replicate 3	Average	Replicate 1	Replicate 2	Replicate 3	Average
Panel A Test Sheep 20 / IC (5)
Panel A Test Sheep 21 / WC1 (6)	10.72	10.87	10.44	10.6767	8.21	8.6	8.43	8.41333	10.04	9.9	10.23	10.0567	0.29	0.29	0.28	0.286667	0	0	0	0
Panel A Test Sheep 22 / CD4 (4)
Panel A Test Sheep 23 / CD4 (5)	2.77	3.06	3.16	2.99667	10.59	10.57	11.47	10.8767	14.03	13.71	14.08	13.94	16.89	16.92	16.64	16.8167	0	0	0	0
Panel A Test Sheep 24 / Control	9.72	9.74	9.48	9.64667	10.71	9.86	10.76	10.4433	8.6	8.11	8.43	8.38	12.89	12.9	12.85	12.88	0	0	0	0
Panel A Test Sheep 25 / CD8 (5)	12.13	12.87	12.39	12.4633	7.44	6.84	6.73	7.00333	2.56	2.45	2.56	2.52333	5.66	5.71	5.52	5.63	0	0	0	0
Panel A Test Sheep 26 / CD8 (6)	12.15	12.44	12.3	12.2967	7.45	7.51	7.06	7.34	7	6.64	6.72	6.78667	16.08	15.88	15.89	15.95	0	0	0	0
	# CD4 17D-APC				# CD21 CC21-AF488				# CD8 CC58-APC				# gdTcr+ WC1+				# granulocytes
Sample	Replicate 1	Replicate 2	Replicate 3	Average	Replicate 1	Replicate 2	Replicate 3	Average	Replicate 1	Replicate 2	Replicate 3	Average	Replicate 1	Replicate 2	Replicate 3	Average	Replicate 1	Replicate 2	Replicate 3	Average
Panel A Test Sheep 20 / IC (5)
Panel A Test Sheep 21 / WC1 (6)	683598	727489	719215	710101	527001	579570	585220	563930	529120	547988	606005	561038	15135	15740.4	16648.5	15841.3	0	0	0	0
Panel A Test Sheep 22 / CD4 (4)
Panel A Test Sheep 23 / CD4 (5)	160229	157606	145800	154545	615994	546777	531238	564670	753521	694696	672095	706771	903358	854421	791661	849813	0	0	0	0
Panel A Test Sheep 24 / Control	1004964	1.04199e+06	1.0093e+06	1.01875e+06	1.11686e+06	1.06419e+06	1.15581e+06	1.11229e+06	940489	827380	902651	890173	1.39565e+06	1302619	1.36235e+06	1.35354e+06	0	0	0	0
Panel A Test Sheep 25 / CD8 (5)	1.31584e+06	1.53207e+06	1.4571e+06	1.435e+06	825261	835351	812346	824319	291096	243875	297655	277542	623360	552327	622452	599380	0	0	0	0
Panel A Test Sheep 26 / CD8 (6)	853513	975602	835553	888223	532147	599951	488053	540050	452940	415405	442043	436796	1.03251e+06	985490	1.03544e+06	1.01781e+06	0	0	0	0

[truncated: 5 more sheets: TCDAE4 14dpi, TCDAE4 16dpi, TCDAE4 18dpi, TCDAE4 20dpi, Template]
