# Supplementary material for: Specific T-cell subsets have a role in anti-viral immunity and pathogenesis but not viral dynamics or onwards vector transmission of an important livestock arbovirus
Source: Front Immunol. 2024 Jan 31;15:1328820. doi: 10.3389/fimmu.2024.1328820 (PMC10864546; doi:10.3389/fimmu.2024.1328820)
Supplement: Supplementary file 5 [file DataSheet_5.xlsx]

## Sheet: TCDAE5 -3dpi
23-09-2019 (-3dpi)
RAW DATA
	PANEL A				PANEL B
Sample name	% CD4 17D-APC	# CD4 17D-APC	% CD21 CC21-AF488	# CD21 CC21-AF488	% CD8 CC58-APC	# CD8 CC58-APC	% gdTcr+ WC1+	# gdTcr+ WC1+	% granulocytes	# granulocytes
Panel A Test R1_Sheep 27_001.fcs	17.94	8345	10.47	4871	11.92	5970	13.56	6789
Panel A Test R1_Sheep 28_002.fcs	27.26	14062	3.34	1722	9.63	4678	10.33	5018
Panel A Test R1_Sheep 29_003.fcs	22.75	12349	5.83	3164	10.71	5914	7.29	4023
Panel A Test R1_Sheep 30_004.fcs	20.52	12599	2.75	1689	7.39	4362	8.76	5172
Panel A Test R1_Sheep 31_005.fcs	20.93	10126	4.22	2043	12.38	5741	6.89	3193
Panel A Test R1_Sheep 32_006.fcs	14.19	9467	4.98	3321	34.96	24036	8.91	6127
Panel A Test R1_Sheep 33_007.fcs	16.67	9981	7.36	4405	6.06	3343	10.43	5755
Panel A Test R2_Sheep 27_008.fcs	18.29	8955	10.54	5163	10.92	5535	12.4	6284
Panel A Test R2_Sheep 28_009.fcs	27.45	14475	2.84	1500	9.33	4582	10.18	4997
Panel A Test R2_Sheep 29_010.fcs	22.93	12845	5.96	3338	10.1	5457	7.23	3906
Panel A Test R2_Sheep 30_011.fcs	20.9	12805	2.78	1704	7.02	3788	8.79	4743
Panel A Test R2_Sheep 31_012.fcs	20.11	9832	4.77	2330	13.03	6000	7.15	3292
Panel A Test R2_Sheep 32_013.fcs	15.13	10202	5.08	3426	35.1	24073	8.93	6122
Panel A Test R2_Sheep 33_014.fcs	16.83	9450	7.47	4191	6.23	3542	10.03	5702
Panel A Test R3_Sheep 27_015.fcs	18.04	8792	10.3	5021	11.51	5381	13.99	6541
Panel A Test R3_Sheep 28_016.fcs	27.46	14233	3.26	1688	9.95	5233	10.26	5394
Panel A Test R3_Sheep 29_017.fcs	22.72	12278	5.78	3125	10.55	5829	7.07	3904
Panel A Test R3_Sheep 30_018.fcs	20.95	12213	2.77	1615	7.22	3991	8.9	4922
Panel A Test R3_Sheep 31_019.fcs	19.76	11075	4.47	2506	12.62	5944	7	3297
Panel A Test R3_Sheep 32_020.fcs	15.39	10554	5.05	3466	35.77	23598	8.95	5906
Panel A Test R3_Sheep 33_021.fcs	16.81	9324	8	4437	6.08	3482	10.03	5743
Single colours_Sheep 27 cells only PA_049.fcs	0	0	0.51	178	0.04	13	0.3	100
Single colours_Sheep 28 cells only PA_050.fcs	0	0	0.63	211	0.01	4	0.19	61
Single colours_Sheep 29 cells only PA_051.fcs	0	0	0.21	72	0.07	21	0.13	41
Single colours_Sheep 30 cells only PA_052.fcs	0	0	0.2	68	0.11	37	0.09	30
Single colours_Sheep 31 cells only PA_053.fcs	0	0	0.22	74	0.14	45	0.12	40
Single colours_Sheep 32 cells only PA_054.fcs	0	0	0.35	113	0.07	23	0.06	18
Single colours_Sheep 33 cells only PA_055.fcs	0	0	0.12	43	0.21	71	0.03	9
BEAD CALCULATION (CELLS / ML BLOOD)
	% CD4 17D-APC				% CD21 CC21-AF488				% CD8 CC58-APC				% gdTcr+ WC1+				% granulocytes
Sample	Replicate 1	Replicate 2	Replicate 3	Average	Replicate 1	Replicate 2	Replicate 3	Average	Replicate 1	Replicate 2	Replicate 3	Average	Replicate 1	Replicate 2	Replicate 3	Average	Replicate 1	Replicate 2	Replicate 3	Average
Panel A Test Sheep 27 / WC1 (7)	17.94	18.29	18.04	18.09	9.96	10.03	9.79	9.92667	11.88	10.88	11.47	11.41	13.26	12.1	13.69	13.0167	0	0	0	0
Panel A Test Sheep 28 / CD4 (6)	27.26	27.45	27.46	27.39	2.71	2.21	2.63	2.51667	9.62	9.32	9.94	9.62667	10.14	9.99	10.07	10.0667	0	0	0	0
Panel A Test Sheep 29 / I/C (6)	22.75	22.93	22.72	22.8	5.62	5.75	5.57	5.64667	10.64	10.03	10.48	10.3833	7.16	7.1	6.94	7.06667	0	0	0	0
Panel A Test Sheep 30 / Control (5)	20.52	20.9	20.95	20.79	2.55	2.58	2.57	2.56667	7.28	6.91	7.11	7.1	8.67	8.7	8.81	8.72667	0	0	0	0
Panel A Test Sheep 31 / CD4 (7)	20.93	20.11	19.76	20.2667	4	4.55	4.25	4.26667	12.24	12.89	12.48	12.5367	6.77	7.03	6.88	6.89333	0	0	0	0
Panel A Test Sheep 32 / I/C (7)	14.19	15.13	15.39	14.9033	4.63	4.73	4.7	4.68667	34.89	35.03	35.7	35.2067	8.85	8.87	8.89	8.87	0	0	0	0
Panel A Test Sheep 33 / CD8 (7)	16.67	16.83	16.81	16.77	7.24	7.35	7.88	7.49	5.85	6.02	5.87	5.91333	10.4	10	10	10.1333	0	0	0	0
	# CD4 17D-APC				# CD21 CC21-AF488				# CD8 CC58-APC				# gdTcr+ WC1+				# granulocytes
Sample	Replicate 1	Replicate 2	Replicate 3	Average	Replicate 1	Replicate 2	Replicate 3	Average	Replicate 1	Replicate 2	Replicate 3	Average	Replicate 1	Replicate 2	Replicate 3	Average	Replicate 1	Replicate 2	Replicate 3	Average
Panel A Test Sheep 27 / WC1 (7)	842010	903560	887113	877561	473524	502986	488659	488390	601061	557170	541631	566621	674920	623966	649897	649594	0	0	0	0
Panel A Test Sheep 28 / CD4 (6)	1.41886e+06	1.46053e+06	1.43611e+06	1.4385e+06	152460	130060	149029	143850	471607	461920	527606	487044	500161	498042	538100	512101	0	0	0	0
Panel A Test Sheep 29 / I/C (6)	1.24601e+06	1.29606e+06	1.23885e+06	1.26031e+06	311983	329539	308048	316523	594604	548492	586027	576374	401784	389978	389777	393846	0	0	0	0
Panel A Test Sheep 30 / Control (5)	1.27124e+06	1.29202e+06	1.23229e+06	1.26519e+06	163559	165072	156092	161575	436392	378476	398959	404609	518828	475542	493603	495991	0	0	0	0
Panel A Test Sheep 31 / CD4 (7)	1.02171e+06	992049	1.11747e+06	1.04374e+06	198672	227630	245389	223897	574726	600860	595209	590265	318138	328127	328631	324965	0	0	0	0
Panel A Test Sheep 32 / I/C (7)	955220	1.02938e+06	1.0649e+06	1.0165e+06	323687	334282	338318	332096	2.42291e+06	2426645	2.37872e+06	2.40942e+06	616398	615894	594099	608797	0	0	0	0
Panel A Test Sheep 33 / CD8 (7)	1.00708e+06	953505	940792	967126	440126	418533	443355	434005	330145	350224	344170	341513	579771	574424	578561	577585	0	0	0	0

## Sheet: TCDAE5 -2dpi
24-09-2019 (-2dpi)
RAW DATA
	PANEL A				PANEL B
Sample name	% CD4 17D-APC	# CD4 17D-APC	% CD21 CC21-AF488	# CD21 CC21-AF488	% CD8 CC58-APC	# CD8 CC58-APC	% gdTcr+ WC1+	# gdTcr+ WC1+	% granulocytes	# granulocytes
Panel A Test R1_Sheep 27_001.fcs	18.72	14673	10.35	8116	11.86	9501	13.15	10532
Panel A Test R1_Sheep 28_002.fcs	25.78	23381	4.28	3877	9.13	7921	10.67	9257
Panel A Test R1_Sheep 29_003.fcs	22.08	18176	7.16	5894	8.99	6634	7.67	5663
Panel A Test R1_Sheep 30_004.fcs	22.15	20320	2.86	2627	7.9	6196	8.52	6678
Panel A Test R1_Sheep 31_005.fcs	20.51	12829	4.96	3102	11.22	5822	7.34	3807
Panel A Test R1_Sheep 32_006.fcs	15.75	15934	5.68	5743	32.23	26672	9.12	7550
Panel A Test R1_Sheep 33_007.fcs	17.73	12839	9.27	6717	5.85	3854	10.64	7011
Panel A Test R2_Sheep 27_008.fcs	18.43	14216	11.76	9066	11.72	10184	13.11	11399
Panel A Test R2_Sheep 28_009.fcs	25.96	18900	3.71	2698	9.08	6292	10.93	7572
Panel A Test R2_Sheep 29_010.fcs	22.21	18811	5.88	4979	9.12	7090	7.36	5719
Panel A Test R2_Sheep 30_011.fcs	22.3	17182	2.84	2190	7.66	5761	8.56	6433
Panel A Test R2_Sheep 31_012.fcs	20.02	14522	5.74	4165	11.29	6147	7.22	3929
Panel A Test R2_Sheep 32_013.fcs	15.96	15173	5.51	5241	32.11	29574	9	8288
Panel A Test R2_Sheep 33_014.fcs	17.67	11432	9	5824	6.18	3699	10.75	6431
Panel A Test R3_Sheep 27_015.fcs	18.41	18165	11.42	11264	11.83	7509	13.38	8492
Panel A Test R3_Sheep 28_016.fcs	25.93	17976	4.57	3168	8.92	6075	10.74	7315
Panel A Test R3_Sheep 29_017.fcs	22.13	18224	6.07	4998	9.05	6371	7.72	5430
Panel A Test R3_Sheep 30_018.fcs	22.7	20137	3.25	2887	7.75	5920	8.49	6485
Panel A Test R3_Sheep 31_019.fcs	20.67	13254	5.73	3674	11.62	6650	7.32	4186
Panel A Test R3_Sheep 32_020.fcs	15.9	15203	5.63	5385	32.69	25213	8.86	6832
Panel A Test R3_Sheep 33_021.fcs	17.63	10899	8.46	5232	5.97	3887	10.66	6944
Single colours_Sheep 27 cells only PA_049.fcs	0	0	0.27	83	0.01	3	0.01	2
Single colours_Sheep 28 cells only PA_050.fcs	0	0	0.19	58	0	0	0.01	2
Single colours_Sheep 29 cells only PA_051.fcs	0	0	2.54	767	0.01	2	0.01	4
Single colours_Sheep 30 cells only PA_052.fcs	0	0	0.17	55	0	1	0	0
Single colours_Sheep 31 cells only PA_053.fcs	0.01	3	0.06	19	0.01	3	0.01	2
Single colours_Sheep 32 cells only PA_054.fcs	0	0	0.18	56	0	0	0.01	2
Single colours_Sheep 33 cells only PA_055.fcs	0	0	0.11	36	0	0	0	0
BEAD CALCULATION (CELLS / ML BLOOD)
	% CD4 17D-APC				% CD21 CC21-AF488				% CD8 CC58-APC				% gdTcr+ WC1+				% granulocytes
Sample	Replicate 1	Replicate 2	Replicate 3	Average	Replicate 1	Replicate 2	Replicate 3	Average	Replicate 1	Replicate 2	Replicate 3	Average	Replicate 1	Replicate 2	Replicate 3	Average	Replicate 1	Replicate 2	Replicate 3	Average
Panel A Test Sheep 27 / WC1 (7)	18.72	18.43	18.41	18.52	10.08	11.49	11.15	10.9067	11.85	11.71	11.82	11.7933	13.14	13.1	13.37	13.2033	0	0	0	0
Panel A Test Sheep 28 / CD4 (6)	25.78	25.96	25.93	25.89	4.09	3.52	4.38	3.99667	9.13	9.08	8.92	9.04333	10.66	10.92	10.73	10.77	0	0	0	0
Panel A Test Sheep 29 / I/C (6)	22.08	22.21	22.13	22.14	4.62	3.34	3.53	3.83	8.98	9.11	9.04	9.04333	7.66	7.35	7.71	7.57333	0	0	0	0
Panel A Test Sheep 30 / Control (5)	22.15	22.3	22.7	22.3833	2.69	2.67	3.08	2.81333	7.9	7.66	7.75	7.77	8.52	8.56	8.49	8.52333	0	0	0	0
Panel A Test Sheep 31 / CD4 (7)	20.5	20.01	20.66	20.39	4.9	5.68	5.67	5.41667	11.21	11.28	11.61	11.3667	7.33	7.21	7.31	7.28333	0	0	0	0
Panel A Test Sheep 32 / I/C (7)	15.75	15.96	15.9	15.87	5.5	5.33	5.45	5.42667	32.23	32.11	32.69	32.3433	9.11	8.99	8.85	8.98333	0	0	0	0
Panel A Test Sheep 33 / CD8 (7)	17.73	17.67	17.63	17.6767	9.16	8.89	8.35	8.8	5.85	6.18	5.97	6	10.64	10.75	10.66	10.6833	0	0	0	0
	# CD4 17D-APC				# CD21 CC21-AF488				# CD8 CC58-APC				# gdTcr+ WC1+				# granulocytes
Sample	Replicate 1	Replicate 2	Replicate 3	Average	Replicate 1	Replicate 2	Replicate 3	Average	Replicate 1	Replicate 2	Replicate 3	Average	Replicate 1	Replicate 2	Replicate 3	Average	Replicate 1	Replicate 2	Replicate 3	Average
Panel A Test Sheep 27 / WC1 (7)	1.48051e+06	1.43439e+06	1.83285e+06	1.58258e+06	810530	906385	1.12816e+06	948359	958348	1.02726e+06	757355	914322	1.06248e+06	1.14996e+06	856641	1.02303e+06	0	0	0	0
Panel A Test Sheep 28 / CD4 (6)	2.35914e+06	1907010	1.81378e+06	2.02664e+06	385337	266376	313799	321837	799229	634863	612968	682353	933829	763813	737882	811841	0	0	0	0
Panel A Test Sheep 29 / I/C (6)	1.83396e+06	1.89803e+06	1.8388e+06	1.85693e+06	517314	424991	426908	456404	669169	715179	642632	675660	570993	576644	547483	565040	0	0	0	0
Panel A Test Sheep 30 / Control (5)	2050288	1.73366e+06	2.03182e+06	1.93859e+06	259515	215422	285749	253562	625076	581184	597227	601162	673810	649090	654336	659079	0	0	0	0
Panel A Test Sheep 31 / CD4 (7)	1.29414e+06	1.46497e+06	1.33703e+06	1.36538e+06	311075	418331	368790	366065	587137	619930	670682	625916	383924	396234	422166	400775	0	0	0	0
Panel A Test Sheep 32 / I/C (7)	1.60774e+06	1.53096e+06	1.53398e+06	1.55756e+06	573818	523166	537696	544894	2.6912e+06	2.98402e+06	2.54399e+06	2.73974e+06	761593	836057	689147	762266	0	0	0	0
Panel A Test Sheep 33 / CD8 (7)	1.29546e+06	1.15349e+06	1.09971e+06	1.18288e+06	674113	584009	524276	594133	388869	373229	392198	384765	707410	648888	700650	685649	0	0	0	0

## Sheet: TCDAE5 -1dpi
25-09-2019 (-1dpi)
RAW DATA
	PANEL A				PANEL B
Sample name	% CD4 17D-APC	# CD4 17D-APC	% CD21 CC21-AF488	# CD21 CC21-AF488	% CD8 CC58-APC	# CD8 CC58-APC	% gdTcr+ WC1+	# gdTcr+ WC1+	% granulocytes	# granulocytes
Panel A Test R1_Sheep 27_001.fcs	22.49	8297	9.95	3669	13.53	4706	0.04	15
Panel A Test R1_Sheep 28_002.fcs	0.6	195	3.68	1200	9.38	3116	13.05	4335
Panel A Test R1_Sheep 29_003.fcs	23.59	12595	5.51	2943	9.54	4867	5.56	2838
Panel A Test R1_Sheep 30_004.fcs	21.35	11482	2.12	1138	7.54	3868	7.54	3867
Panel A Test R1_Sheep 31_005.fcs	0.34	117	4.97	1703	11.22	3714	10	3310
Panel A Test R1_Sheep 32_006.fcs	16.8	10782	5.13	3292	29.32	17669	8.17	4922
Panel A Test R1_Sheep 33_007.fcs	19.78	9664	5.92	2892	0.79	353	8.84	3950
Panel A Test R2_Sheep 27_008.fcs	22.22	8356	9.52	3578	13.27	4905	0.03	12
Panel A Test R2_Sheep 28_009.fcs	0.5	169	2.85	965	8.79	2878	13.56	4439
Panel A Test R2_Sheep 29_010.fcs	23.63	12453	4.62	2436	9.38	4842	5.6	2891
Panel A Test R2_Sheep 30_011.fcs	22.95	12753	2.1	1167	7.27	3616	7.86	3912
Panel A Test R2_Sheep 31_012.fcs	0.4	136	6.22	2126	11.23	3798	9.78	3306
Panel A Test R2_Sheep 32_013.fcs	16.33	10065	5.44	3355	29.46	18384	7.99	4987
Panel A Test R2_Sheep 33_014.fcs	20.15	8966	8.72	3879	0.79	348	8.88	3916
Panel A Test R3_Sheep 27_015.fcs	22.35	8368	9.45	3537	13.06	4565	0.01	3
Panel A Test R3_Sheep 28_016.fcs	0.53	184	4.01	1403	9.12	2988	13.66	4479
Panel A Test R3_Sheep 29_017.fcs	23.67	12444	5.94	3125	9.43	4882	5.6	2898
Panel A Test R3_Sheep 30_018.fcs	22.45	11860	2.18	1150	7.81	4191	7.61	4082
Panel A Test R3_Sheep 31_019.fcs	0.32	108	6.16	2090	11.13	3758	9.68	3267
Panel A Test R3_Sheep 32_020.fcs	16.6	11705	5.15	3630	29.79	18790	7.95	5012
Panel A Test R3_Sheep 33_021.fcs	20.5	9171	7.23	3233	0.76	339	8.71	3894
Single colours_Sheep 27 cells only PA_049.fcs	0	0	0.2	61	0.01	3	0	0
Single colours_Sheep 28 cells only PA_050.fcs	0	0	0.17	51	0	0	0	1
Single colours_Sheep 29 cells only PA_051.fcs	0	0	1.95	592	0.02	5	0.03	10
Single colours_Sheep 30 cells only PA_052.fcs	0	0	0.18	57	0	0	0	1
Single colours_Sheep 31 cells only PA_053.fcs	0	0	0.1	30	0	0	0.03	9
Single colours_Sheep 32 cells only PA_054.fcs	0	0	0.2	62	0.01	3	0.03	8
Single colours_Sheep 33 cells only PA_055.fcs	0.01	2	0.16	51	0	0	0.01	2
BEAD CALCULATION (CELLS / ML BLOOD)
	% CD4 17D-APC				% CD21 CC21-AF488				% CD8 CC58-APC				% gdTcr+ WC1+				% granulocytes
Sample	Replicate 1	Replicate 2	Replicate 3	Average	Replicate 1	Replicate 2	Replicate 3	Average	Replicate 1	Replicate 2	Replicate 3	Average	Replicate 1	Replicate 2	Replicate 3	Average	Replicate 1	Replicate 2	Replicate 3	Average
Panel A Test Sheep 27 / WC1 (7)	22.49	22.22	22.35	22.3533	9.75	9.32	9.25	9.44	13.52	13.26	13.05	13.2767	0.04	0.03	0.01	0.0266667	0	0	0	0
Panel A Test Sheep 28 / CD4 (6)	0.6	0.5	0.53	0.543333	3.51	2.68	3.84	3.34333	9.38	8.79	9.12	9.09667	13.05	13.56	13.66	13.4233	0	0	0	0
Panel A Test Sheep 29 / I/C (6)	23.59	23.63	23.67	23.63	3.56	2.67	3.99	3.40667	9.52	9.36	9.41	9.43	5.53	5.57	5.57	5.55667	0	0	0	0
Panel A Test Sheep 30 / Control (5)	21.35	22.95	22.45	22.25	1.94	1.92	2	1.95333	7.54	7.27	7.81	7.54	7.54	7.86	7.61	7.67	0	0	0	0
Panel A Test Sheep 31 / CD4 (7)	0.34	0.4	0.32	0.353333	4.87	6.12	6.06	5.68333	11.22	11.23	11.13	11.1933	9.97	9.75	9.65	9.79	0	0	0	0
Panel A Test Sheep 32 / I/C (7)	16.8	16.33	16.6	16.5767	4.93	5.24	4.95	5.04	29.31	29.45	29.78	29.5133	8.14	7.96	7.92	8.00667	0	0	0	0
Panel A Test Sheep 33 / CD8 (7)	19.77	20.14	20.49	20.1333	5.76	8.56	7.07	7.13	0.79	0.79	0.76	0.78	8.83	8.87	8.7	8.8	0	0	0	0
	# CD4 17D-APC				# CD21 CC21-AF488				# CD8 CC58-APC				# gdTcr+ WC1+				# granulocytes
Sample	Replicate 1	Replicate 2	Replicate 3	Average	Replicate 1	Replicate 2	Replicate 3	Average	Replicate 1	Replicate 2	Replicate 3	Average	Replicate 1	Replicate 2	Replicate 3	Average	Replicate 1	Replicate 2	Replicate 3	Average
Panel A Test Sheep 27 / WC1 (7)	837167	843120	844331	841540	364047	354865	350728	356547	474533	494612	460306	476483	1513.5	1210.8	302.7	1009	0	0	0	0
Panel A Test Sheep 28 / CD4 (6)	19675.5	17052.1	18565.6	18431.1	115934	92222.6	136417	114858	314404	290390	301489	302095	437301	447794	451830	445642	0	0	0	0
Panel A Test Sheep 29 / I/C (6)	1.27084e+06	1.25651e+06	1.2556e+06	1.26098e+06	237216	186060	255580	226285	490576	488053	492089	490239	285345	290693	291399	289146	0	0	0	0
Panel A Test Sheep 30 / Control (5)	1.15853e+06	1.28678e+06	1196674	1.214e+06	109073	111999	110284	110452	390281	364854	422872	392669	390079	394620	411773	398824	0	0	0	0
Panel A Test Sheep 31 / CD4 (7)	11805.3	13722.4	10897.2	12141.6	168806	211486	207854	196049	374743	383218	379182	379048	333071	332667	328732	331490	0	0	0	0
Panel A Test Sheep 32 / I/C (7)	1.0879e+06	1.01556e+06	1.18103e+06	1.09483e+06	325907	332264	360011	339394	1.7825e+06	1.85464e+06	1.89561e+06	1.84425e+06	495823	502381	504904	501036	0	0	0	0
Panel A Test Sheep 33 / CD8 (7)	974896	904468	925152	934838	286657	386245	321064	331322	35617.7	35113.2	34205.1	34978.7	398353	394923	392703	395326	0	0	0	0

## Sheet: TCDAE5 0dpi
26-09-2019 (0dpi)
RAW DATA
	PANEL A				PANEL B
Sample name	% CD4 17D-APC	# CD4 17D-APC	% CD21 CC21-AF488	# CD21 CC21-AF488	% CD8 CC58-APC	# CD8 CC58-APC	% gdTcr+ WC1+	# gdTcr+ WC1+	% granulocytes	# granulocytes
Panel A Test R1_Sheep 27_001.fcs	20.37	14888	10.49	7669	12.03	6345	0.01	7
Panel A Test R1_Sheep 28_002.fcs	0.05	20	5.18	2258	10.4	4370	14.86	6242
Panel A Test R1_Sheep 29_003.fcs	24.09	20829	6.09	5265	9.23	6858	6.05	4498
Panel A Test R1_Sheep 30_004.fcs	22.68	17289	2.73	2083	8.21	5452	7.55	5019
Panel A Test R1_Sheep 31_005.fcs	0.08	34	5.7	2415	11.82	5197	9.87	4341
Panel A Test R1_Sheep 32_006.fcs	17.8	17663	5.7	5658	26.77	20354	8.9	6770
Panel A Test R1_Sheep 33_007.fcs	19.24	15537	10.01	8086	0.06	44	9.8	7017
Panel A Test R2_Sheep 27_008.fcs	20.66	14017	10.36	7027	11.9	7016	0.01	7
Panel A Test R2_Sheep 28_009.fcs	0.04	24	4.54	2453	10.44	4785	14.65	6715
Panel A Test R2_Sheep 29_010.fcs	24.2	16686	5.78	3983	9.28	7369	6.08	4832
Panel A Test R2_Sheep 30_011.fcs	22.32	20068	2.76	2484	8.62	7198	7.73	6460
Panel A Test R2_Sheep 31_012.fcs	0.07	33	6.72	3128	11.16	4688	9.73	4087
Panel A Test R2_Sheep 32_013.fcs	18.02	15755	5.53	4835	27.04	22030	9.04	7362
Panel A Test R2_Sheep 33_014.fcs	18.97	12794	8.99	6059	0.07	42	9.91	5826
Panel A Test R3_Sheep 27_015.fcs	20.49	14741	11.12	7998	12.21	6968	0.02	13
Panel A Test R3_Sheep 28_016.fcs	0.05	23	4.91	2307	10.82	4874	15.24	6861
Panel A Test R3_Sheep 29_017.fcs	23.76	21674	6.17	5630	9.19	7026	6.14	4695
Panel A Test R3_Sheep 30_018.fcs	22.9	20765	3.04	2752	8.44	5763	7.89	5387
Panel A Test R3_Sheep 31_019.fcs	0.07	35	6.83	3491	11.35	4907	9.71	4197
Panel A Test R3_Sheep 32_020.fcs	17.8	16233	5.39	4918	26.82	21898	9.17	7488
Panel A Test R3_Sheep 33_021.fcs	18.93	13478	9.95	7087	0.06	35	10.19	5896
Single colours_Sheep 27 cells only PA_049.fcs	0	1	0.3	97	0	1	0.03	9
Single colours_Sheep 28 cells only PA_050.fcs	0	0	0.38	119	0	1	0.02	5
Single colours_Sheep 29 cells only PA_051.fcs	0	0	0.45	142	0.01	2	0.02	6
Single colours_Sheep 30 cells only PA_052.fcs	0	0	0.41	131	0.02	5	0.03	9
Single colours_Sheep 31 cells only PA_053.fcs	0	0	0.23	74	0.01	2	0.02	5
Single colours_Sheep 32 cells only PA_054.fcs	0	0	0.19	60	0.01	2	0.02	5
Single colours_Sheep 33 cells only PA_055.fcs	0	0	1.43	459	0.02	5	0.08	24
BEAD CALCULATION (CELLS / ML BLOOD)
	% CD4 17D-APC				% CD21 CC21-AF488				% CD8 CC58-APC				% gdTcr+ WC1+				% granulocytes
Sample	Replicate 1	Replicate 2	Replicate 3	Average	Replicate 1	Replicate 2	Replicate 3	Average	Replicate 1	Replicate 2	Replicate 3	Average	Replicate 1	Replicate 2	Replicate 3	Average	Replicate 1	Replicate 2	Replicate 3	Average
Panel A Test Sheep 27 / WC1 (7)	20.37	20.66	20.49	20.5067	10.19	10.06	10.82	10.3567	12.03	11.9	12.21	12.0467	-0.02	-0.02	-0.01	-0.0166667	0	0	0	0
Panel A Test Sheep 28 / CD4 (6)	0.05	0.04	0.05	0.0466667	4.8	4.16	4.53	4.49667	10.4	10.44	10.82	10.5533	14.84	14.63	15.22	14.8967	0	0	0	0
Panel A Test Sheep 29 / I/C (6)	24.09	24.2	23.76	24.0167	5.64	5.33	5.72	5.56333	9.22	9.27	9.18	9.22333	6.03	6.06	6.12	6.07	0	0	0	0
Panel A Test Sheep 30 / Control (5)	22.68	22.32	22.9	22.6333	2.32	2.35	2.63	2.43333	8.19	8.6	8.42	8.40333	7.52	7.7	7.86	7.69333	0	0	0	0
Panel A Test Sheep 31 / CD4 (7)	0.08	0.07	0.07	0.0733333	5.47	6.49	6.6	6.18667	11.81	11.15	11.34	11.4333	9.85	9.71	9.69	9.75	0	0	0	0
Panel A Test Sheep 32 / I/C (7)	17.8	18.02	17.8	17.8733	5.51	5.34	5.2	5.35	26.76	27.03	26.81	26.8667	8.88	9.02	9.15	9.01667	0	0	0	0
Panel A Test Sheep 33 / CD8 (7)	19.24	18.97	18.93	19.0467	8.58	7.56	8.52	8.22	0.04	0.05	0.04	0.0433333	9.72	9.83	10.11	9.88667	0	0	0	0
	# CD4 17D-APC				# CD21 CC21-AF488				# CD8 CC58-APC				# gdTcr+ WC1+				# granulocytes
Sample	Replicate 1	Replicate 2	Replicate 3	Average	Replicate 1	Replicate 2	Replicate 3	Average	Replicate 1	Replicate 2	Replicate 3	Average	Replicate 1	Replicate 2	Replicate 3	Average	Replicate 1	Replicate 2	Replicate 3	Average
Panel A Test Sheep 27 / WC1 (7)	1.5021e+06	1.41421e+06	1487266	1.46786e+06	764015	699237	797211	753488	640110	707814	702970	683631	-201.8	-201.8	403.6	0	0	0	0	0
Panel A Test Sheep 28 / CD4 (6)	2018	2421.6	2320.7	2253.43	215825	235501	220769	224032	440832	482706	491686	471741	629313	677039	691770	666041	0	0	0	0
Panel A Test Sheep 29 / I/C (6)	2.10165e+06	1.68362e+06	2.18691e+06	1.99072e+06	516911	387557	553739	486069	691770	743330	708722	714607	453243	486943	473120	471102	0	0	0	0
Panel A Test Sheep 30 / Control (5)	1.74446e+06	2.02486e+06	2.09519e+06	1.95484e+06	196957	237418	264459	232944	549602	725774	580982	618786	505509	650906	542640	566352	0	0	0	0
Panel A Test Sheep 31 / CD4 (7)	3430.6	3329.7	3531.5	3430.6	236207	308149	344775	296377	524175	472817	494914	497302	437502	411874	422973	424116	0	0	0	0
Panel A Test Sheep 32 / I/C (7)	1.7822e+06	1.58968e+06	1.63791e+06	1.66993e+06	564838	481797	490172	512269	2.05352e+06	2.22263e+06	2.20931e+06	2.16182e+06	682588	742321	755035	726648	0	0	0	0
Panel A Test Sheep 33 / CD8 (7)	1.56768e+06	1.29091e+06	1.35993e+06	1.40618e+06	769564	565040	668765	667790	3935.1	3733.3	3027	3565.13	705594	585422	592485	627833	0	0	0	0

## Sheet: TCDAE5 2dpi
28-09-2019 (2dpi)
RAW DATA
	PANEL A				PANEL B
Sample name	% CD4 17D-APC	# CD4 17D-APC	% CD21 CC21-AF488	# CD21 CC21-AF488	% CD8 CC58-APC	# CD8 CC58-APC	% gdTcr+ WC1+	# gdTcr+ WC1+	% granulocytes	# granulocytes
Panel A Test R1_Sheep 27_001.fcs	19.98	16371	9.8	8031	10.75	6895	0.01	6
Panel A Test R1_Sheep 28_002.fcs	0.04	16	4.29	1946	10.83	4190	12.07	4667
Panel A Test R1_Sheep 29_003.fcs	20.65	25688	6.14	7634	8.48	7460	7.51	6605
Panel A Test R1_Sheep 30_004.fcs	20.84	18664	2.79	2503	8.35	7569	7.88	7141
Panel A Test R1_Sheep 31_005.fcs	0.08	59	5.28	4068	13.77	7916	8.12	4666
Panel A Test R1_Sheep 32_006.fcs	17.65	18370	5.49	5718	21.13	16129	10.56	8057
Panel A Test R1_Sheep 33_007.fcs	18.32	19666	9.09	9754	0.07	57	10.92	8989
Panel A Test R2_Sheep 27_008.fcs	19.96	13781	10.14	6999	10.69	6862	0.01	5
Panel A Test R2_Sheep 28_009.fcs	0.04	25	4.25	2361	10.75	4894	11.96	5441
Panel A Test R2_Sheep 29_010.fcs	21.23	21727	5.98	6120	8.96	8129	7.46	6773
Panel A Test R2_Sheep 30_011.fcs	20.96	21528	2.75	2828	7.95	6573	7.92	6548
Panel A Test R2_Sheep 31_012.fcs	0.08	61	5.38	4320	13.7	7193	8.14	4272
Panel A Test R2_Sheep 32_013.fcs	17.58	15616	5.72	5079	20.76	16588	10.8	8634
Panel A Test R2_Sheep 33_014.fcs	17.89	17561	8.85	8683	0.06	54	10.89	9611
Panel A Test R3_Sheep 27_015.fcs	19.82	13144	9.9	6566	10.53	6428	0.01	5
Panel A Test R3_Sheep 28_016.fcs	0.05	27	3.2	1823	10.82	4837	12.08	5401
Panel A Test R3_Sheep 29_017.fcs	21.21	21985	5.53	5734	8.48	8503	7.4	7422
Panel A Test R3_Sheep 30_018.fcs	20.9	19683	2.99	2811	8.66	5680	7.99	5241
Panel A Test R3_Sheep 31_019.fcs	0.07	53	5.79	4560	13.26	5720	7.65	3301
Panel A Test R3_Sheep 32_020.fcs	17.81	13100	5.82	4277	21.04	15691	10.66	7951
Panel A Test R3_Sheep 33_021.fcs	17.96	13347	9.61	7142	0.07	55	11	8401
Single colours_Sheep 27 cells only PA_049.fcs	0	0	0.35	111	0.01	3	0.03	9
Single colours_Sheep 28 cells only PA_050.fcs	0	1	0.28	86	0	0	0	1
Single colours_Sheep 29 cells only PA_051.fcs	0	0	0.44	141	0	1	0.02	5
Single colours_Sheep 30 cells only PA_052.fcs	0	0	0.25	83	0.01	2	0	0
Single colours_Sheep 31 cells only PA_053.fcs	0	1	0.17	55	0.01	2	0.01	2
Single colours_Sheep 32 cells only PA_054.fcs	0	0	0.26	83	0.01	3	0.01	2
Single colours_Sheep 33 cells only PA_055.fcs	0	1	0.22	72	0	1	0.01	2
BEAD CALCULATION (CELLS / ML BLOOD)
	% CD4 17D-APC				% CD21 CC21-AF488				% CD8 CC58-APC				% gdTcr+ WC1+				% granulocytes
Sample	Replicate 1	Replicate 2	Replicate 3	Average	Replicate 1	Replicate 2	Replicate 3	Average	Replicate 1	Replicate 2	Replicate 3	Average	Replicate 1	Replicate 2	Replicate 3	Average	Replicate 1	Replicate 2	Replicate 3	Average
Panel A Test Sheep 27 / WC1 (7)	19.98	19.96	19.82	19.92	9.45	9.79	9.55	9.59667	10.74	10.68	10.52	10.6467	-0.02	-0.02	-0.02	-0.02	0	0	0	0
Panel A Test Sheep 28 / CD4 (6)	0.04	0.04	0.05	0.0433333	4.01	3.97	2.92	3.63333	10.83	10.75	10.82	10.8	12.07	11.96	12.08	12.0367	0	0	0	0
Panel A Test Sheep 29 / I/C (6)	20.65	21.23	21.21	21.03	5.7	5.54	5.09	5.44333	8.48	8.96	8.48	8.64	7.49	7.44	7.38	7.43667	0	0	0	0
Panel A Test Sheep 30 / Control (5)	20.84	20.96	20.9	20.9	2.54	2.5	2.74	2.59333	8.34	7.94	8.65	8.31	7.88	7.92	7.99	7.93	0	0	0	0
Panel A Test Sheep 31 / CD4 (7)	0.08	0.08	0.07	0.0766667	5.11	5.21	5.62	5.31333	13.76	13.69	13.25	13.5667	8.11	8.13	7.64	7.96	0	0	0	0
Panel A Test Sheep 32 / I/C (7)	17.65	17.58	17.81	17.68	5.23	5.46	5.56	5.41667	21.12	20.75	21.03	20.9667	10.55	10.79	10.65	10.6633	0	0	0	0
Panel A Test Sheep 33 / CD8 (7)	18.32	17.89	17.96	18.0567	8.87	8.63	9.39	8.96333	0.07	0.06	0.07	0.0666667	10.91	10.88	10.99	10.9267	0	0	0	0
	# CD4 17D-APC				# CD21 CC21-AF488				# CD8 CC58-APC				# gdTcr+ WC1+				# granulocytes
Sample	Replicate 1	Replicate 2	Replicate 3	Average	Replicate 1	Replicate 2	Replicate 3	Average	Replicate 1	Replicate 2	Replicate 3	Average	Replicate 1	Replicate 2	Replicate 3	Average	Replicate 1	Replicate 2	Replicate 3	Average
Panel A Test Sheep 27 / WC1 (7)	1.65183e+06	1.3905e+06	1.32623e+06	1.45619e+06	799128	694999	651310	715146	695403	692073	648282	678586	-302.7	-403.6	-403.6	-369.967	0	0	0	0
Panel A Test Sheep 28 / CD4 (6)	1513.5	2421.6	2623.4	2186.17	187674	229548	175263	197495	422771	493805	488053	468210	470799	548896	544860	521518	0	0	0	0
Panel A Test Sheep 29 / I/C (6)	2.59192e+06	2.19225e+06	2.21829e+06	2.33415e+06	756044	603281	564334	641220	752613	820115	857852	810193	665940	682891	748375	699069	0	0	0	0
Panel A Test Sheep 30 / Control (5)	1.8832e+06	2.17218e+06	1.98601e+06	2.0138e+06	244178	276970	275255	265468	763510	663014	572910	666478	720527	660693	528817	636679	0	0	0	0
Panel A Test Sheep 31 / CD4 (7)	5852.2	6054	5246.8	5717.67	404912	430338	454554	429935	798523	725572	576946	700347	470598	430843	332869	411437	0	0	0	0
Panel A Test Sheep 32 / I/C (7)	1853533	1.57565e+06	1321790	1.58366e+06	568572	504096	423175	498614	1.62711e+06	1.67343e+06	1.58292e+06	1.62782e+06	812750	870969	802054	828591	0	0	0	0
Panel A Test Sheep 33 / CD8 (7)	1.9842e+06	1771804	1.34661e+06	1.70087e+06	976914	868850	713363	853042	5650.4	5347.7	5448.6	5482.23	906788	969548	847459	907932	0	0	0	0

## Sheet: TCDAE5 4dpi
30-09-2019 (4dpi)
RAW DATA
	PANEL A				PANEL B
Sample name	% CD4 17D-APC	# CD4 17D-APC	% CD21 CC21-AF488	# CD21 CC21-AF488	% CD8 CC58-APC	# CD8 CC58-APC	% gdTcr+ WC1+	# gdTcr+ WC1+	% granulocytes	# granulocytes
Panel A Test R1_Sheep 27_001.fcs	12.32	5239	6.65	2826	13.1	5161	0	1
Panel A Test R1_Sheep 28_002.fcs	0.04	15	1.91	717	8.73	3201	4.67	1712
Panel A Test R1_Sheep 29_003.fcs	9.57	2903	2.07	627	6.87	1884	5.54	1519
Panel A Test R1_Sheep 30_004.fcs	20.45	13265	3.06	1984	7.18	5883	7.91	6480
Panel A Test R1_Sheep 31_005.fcs	0.06	17	1.96	564	11.79	2621	2.28	506
Panel A Test R1_Sheep 32_006.fcs	10.84	5826	4.12	2213	24.65	13372	9.13	4952
Panel A Test R1_Sheep 33_007.fcs	9.77	4818	3.2	1577	0.08	35	4.86	2090
Panel A Test R2_Sheep 27_008.fcs	12.37	5064	6.15	2516	13	6133	0.02	8
Panel A Test R2_Sheep 28_009.fcs	0.03	11	1.78	699	9.02	3378	4.71	1763
Panel A Test R2_Sheep 29_010.fcs	9.92	2903	4.26	1246	7.22	2287	5.52	1749
Panel A Test R2_Sheep 30_011.fcs	20.24	13769	3.82	2601	6.83	5312	7.64	5942
Panel A Test R2_Sheep 31_012.fcs	0.07	22	2.45	768	11.47	3144	2.36	647
Panel A Test R2_Sheep 32_013.fcs	10.99	6106	4.2	2331	24.33	12492	9.1	4675
Panel A Test R2_Sheep 33_014.fcs	9.81	4765	3.76	1829	0.07	32	5.37	2461
Panel A Test R3_Sheep 27_015.fcs	12.17	3716	6.21	1896	13	4694	0.01	5
Panel A Test R3_Sheep 28_016.fcs	0.05	17	1.93	617	8.52	2784	4.57	1493
Panel A Test R3_Sheep 29_017.fcs	9.54	3666	4.13	1588	6.9	2156	5.57	1740
Panel A Test R3_Sheep 30_018.fcs	20.16	13880	3.6	2481	7.09	5116	7.73	5580
Panel A Test R3_Sheep 31_019.fcs	0.06	18	1.84	545	11.16	3162	2.2	622
Panel A Test R3_Sheep 32_020.fcs	11.29	5809	4.15	2136	24.15	13104	9.2	4994
Panel A Test R3_Sheep 33_021.fcs	9.69	4437	4.06	1858	0.1	52	4.92	2457
Single colours_Sheep 27 cells only PA_049.fcs	0	0	0.3	90	0.01	3	0.01	4
Single colours_Sheep 28 cells only PA_050.fcs	0	1	0.31	78	0	1	0	0
Single colours_Sheep 29 cells only PA_051.fcs	0	0	0.44	114	0	1	0.01	2
Single colours_Sheep 30 cells only PA_052.fcs	0	0	0.26	80	0.01	3	0	1
Single colours_Sheep 31 cells only PA_053.fcs	0	0	0.08	21	0.01	2	0	1
Single colours_Sheep 32 cells only PA_054.fcs	0	1	0.27	73	0	0	0	0
Single colours_Sheep 33 cells only PA_055.fcs	0	0	0.29	79	0	0	0	0
BEAD CALCULATION (CELLS / ML BLOOD)
	% CD4 17D-APC				% CD21 CC21-AF488				% CD8 CC58-APC				% gdTcr+ WC1+				% granulocytes
Sample	Replicate 1	Replicate 2	Replicate 3	Average	Replicate 1	Replicate 2	Replicate 3	Average	Replicate 1	Replicate 2	Replicate 3	Average	Replicate 1	Replicate 2	Replicate 3	Average	Replicate 1	Replicate 2	Replicate 3	Average
Panel A Test Sheep 27 / WC1 (7)	12.32	12.37	12.17	12.2867	6.35	5.85	5.91	6.03667	13.09	12.99	12.99	13.0233	-0.01	0.01	0	0	0	0	0	0
Panel A Test Sheep 28 / CD4 (6)	0.04	0.03	0.05	0.04	1.6	1.47	1.62	1.56333	8.73	9.02	8.52	8.75667	4.67	4.71	4.57	4.65	0	0	0	0
Panel A Test Sheep 29 / I/C (6)	9.57	9.92	9.54	9.67667	1.63	3.82	3.69	3.04667	6.87	7.22	6.9	6.99667	5.53	5.51	5.56	5.53333	0	0	0	0
Panel A Test Sheep 30 / Control (5)	20.45	20.24	20.16	20.2833	2.8	3.56	3.34	3.23333	7.17	6.82	7.08	7.02333	7.91	7.64	7.73	7.76	0	0	0	0
Panel A Test Sheep 31 / CD4 (7)	0.06	0.07	0.06	0.0633333	1.88	2.37	1.76	2.00333	11.78	11.46	11.15	11.4633	2.28	2.36	2.2	2.28	0	0	0	0
Panel A Test Sheep 32 / I/C (7)	10.84	10.99	11.29	11.04	3.85	3.93	3.88	3.88667	24.65	24.33	24.15	24.3767	9.13	9.1	9.2	9.14333	0	0	0	0
Panel A Test Sheep 33 / CD8 (7)	9.77	9.81	9.69	9.75667	2.91	3.47	3.77	3.38333	0.08	0.07	0.1	0.0833333	4.86	5.37	4.92	5.05	0	0	0	0
	# CD4 17D-APC				# CD21 CC21-AF488				# CD8 CC58-APC				# gdTcr+ WC1+				# granulocytes
Sample	Replicate 1	Replicate 2	Replicate 3	Average	Replicate 1	Replicate 2	Replicate 3	Average	Replicate 1	Replicate 2	Replicate 3	Average	Replicate 1	Replicate 2	Replicate 3	Average	Replicate 1	Replicate 2	Replicate 3	Average
Panel A Test Sheep 27 / WC1 (7)	528615	510958	374944	471506	276062	244783	182225	234357	520442	618517	473322	537427	-302.7	403.6	100.9	67.2667	0	0	0	0
Panel A Test Sheep 28 / CD4 (6)	1412.6	1009	1614.4	1345.33	64475.1	62658.9	54385.1	60506.4	322880	340739	280805	314808	172741	177887	150644	167090	0	0	0	0
Panel A Test Sheep 29 / I/C (6)	292913	292913	369899	318575	51761.7	114219	148727	104902	189995	230657	217440	212697	153065	176272	175364	168234	0	0	0	0
Panel A Test Sheep 30 / Control (5)	1.33844e+06	1.38929e+06	1400492	1.37607e+06	192114	254369	242261	229581	593292	535678	515902	548291	653731	599447	562921	605366	0	0	0	0
Panel A Test Sheep 31 / CD4 (7)	1715.3	2219.8	1816.2	1917.1	54788.7	75372.3	52871.6	61010.9	264257	317028	318844	300043	50954.5	65181.4	62658.9	59598.3	0	0	0	0
Panel A Test Sheep 32 / I/C (7)	587743	615994	586027	596588	215926	227832	208157	217305	1.34923e+06	1.26044e+06	1.32219e+06	1.31062e+06	499657	471708	503895	491753	0	0	0	0
Panel A Test Sheep 33 / CD8 (7)	486136	480788	447693	471539	151148	176575	179501	169075	3531.5	3228.8	5246.8	4002.37	210881	248315	247911	235702	0	0	0	0

## Sheet: TCDAE5 6dpi
02-10-2019 (6dpi)
RAW DATA
	PANEL A				PANEL B
Sample name	% CD4 17D-APC	# CD4 17D-APC	% CD21 CC21-AF488	# CD21 CC21-AF488	% CD8 CC58-APC	# CD8 CC58-APC	% gdTcr+ WC1+	# gdTcr+ WC1+	% granulocytes	# granulocytes
Panel A Test R1_Sheep 27_001.fcs	14.34	9352	2.97	1936	10.9	6874	0.01	5
Panel A Test R1_Sheep 28_002.fcs	0.04	17	1.85	826	7.34	2501	4.51	1536
Panel A Test R1_Sheep 29_003.fcs	16.93	9097	1.35	723	3.96	1858	7.6	3569
Panel A Test R1_Sheep 30_004.fcs	20.8	16289	3.08	2414	6.58	4011	7.08	4315
Panel A Test R1_Sheep 31_005.fcs	1.46	434	2.54	752	10.21	3243	6.01	1907
Panel A Test R1_Sheep 32_006.fcs	12.54	6615	2.57	1358	13.96	6994	8.65	4334
Panel A Test R1_Sheep 33_007.fcs	17.05	12191	3.81	2726	0.06	41	9.59	6451
Panel A Test R2_Sheep 27_008.fcs	14.39	9480	3.08	2030	11.13	7065	0.09	55
Panel A Test R2_Sheep 28_009.fcs	0.03	14	1.69	729	7.3	2760	4.22	1593
Panel A Test R2_Sheep 29_010.fcs	17.22	8939	0.59	307	3.92	1802	7.98	3671
Panel A Test R2_Sheep 30_011.fcs	20.68	20780	2.95	2965	6.99	4905	7.06	4953
Panel A Test R2_Sheep 31_012.fcs	1.5	518	2.3	793	10.76	3120	6.14	1779
Panel A Test R2_Sheep 32_013.fcs	12.52	7061	2.39	1346	14.9	7069	9.24	4387
Panel A Test R2_Sheep 33_014.fcs	16.83	13181	3.81	2986	0.14	86	9.84	6090
Panel A Test R3_Sheep 27_015.fcs	14.58	9399	3.02	1944	11.18	5848	0.01	6
Panel A Test R3_Sheep 28_016.fcs	0.04	22	1.25	631	7.35	2680	4.5	1642
Panel A Test R3_Sheep 29_017.fcs	17.14	9799	1.59	907	3.98	1815	7.9	3605
Panel A Test R3_Sheep 30_018.fcs	20.86	16121	2.83	2185	6.65	4047	7.2	4382
Panel A Test R3_Sheep 31_019.fcs	1.39	504	2.42	878	10.66	3560	6.13	2046
Panel A Test R3_Sheep 32_020.fcs	12.35	7775	2.44	1534	14.01	6919	9.03	4460
Panel A Test R3_Sheep 33_021.fcs	16.99	11802	3.5	2431	0.06	42	9.95	6575
Single colours_Sheep 27 cells only PA_049.fcs	0	0	0.45	140	0	1	0	0
Single colours_Sheep 28 cells only PA_050.fcs	0.01	2	1.04	309	0	1	0	1
Single colours_Sheep 29 cells only PA_051.fcs	0	1	0.62	189	0	0	0	1
Single colours_Sheep 30 cells only PA_052.fcs	0	1	0.18	58	0	0	0	1
Single colours_Sheep 31 cells only PA_053.fcs	0	0	0.12	36	0.01	4	0	1
Single colours_Sheep 32 cells only PA_054.fcs	0	0	0.1	28	0	0	0	0
Single colours_Sheep 33 cells only PA_055.fcs	0	0	0.14	44	0	0	0	0
BEAD CALCULATION (CELLS / ML BLOOD)
	% CD4 17D-APC				% CD21 CC21-AF488				% CD8 CC58-APC				% gdTcr+ WC1+				% granulocytes
Sample	Replicate 1	Replicate 2	Replicate 3	Average	Replicate 1	Replicate 2	Replicate 3	Average	Replicate 1	Replicate 2	Replicate 3	Average	Replicate 1	Replicate 2	Replicate 3	Average	Replicate 1	Replicate 2	Replicate 3	Average
Panel A Test Sheep 27 / WC1 (7)	14.34	14.39	14.58	14.4367	2.52	2.63	2.57	2.57333	10.9	11.13	11.18	11.07	0.01	0.09	0.01	0.0366667	0	0	0	0
Panel A Test Sheep 28 / CD4 (6)	0.03	0.02	0.03	0.0266667	0.81	0.65	0.21	0.556667	7.34	7.3	7.35	7.33	4.51	4.22	4.5	4.41	0	0	0	0
Panel A Test Sheep 29 / I/C (6)	16.93	17.22	17.14	17.0967	0.73	-0.03	0.97	0.556667	3.96	3.92	3.98	3.95333	7.6	7.98	7.9	7.82667	0	0	0	0
Panel A Test Sheep 30 / Control (5)	20.8	20.68	20.86	20.78	2.9	2.77	2.65	2.77333	6.58	6.99	6.65	6.74	7.08	7.06	7.2	7.11333	0	0	0	0
Panel A Test Sheep 31 / CD4 (7)	1.46	1.5	1.39	1.45	2.42	2.18	2.3	2.3	10.2	10.75	10.65	10.5333	6.01	6.14	6.13	6.09333	0	0	0	0
Panel A Test Sheep 32 / I/C (7)	12.54	12.52	12.35	12.47	2.47	2.29	2.34	2.36667	13.96	14.9	14.01	14.29	8.65	9.24	9.03	8.97333	0	0	0	0
Panel A Test Sheep 33 / CD8 (7)	17.05	16.83	16.99	16.9567	3.67	3.67	3.36	3.56667	0.06	0.14	0.06	0.0866667	9.59	9.84	9.95	9.79333	0	0	0	0
	# CD4 17D-APC				# CD21 CC21-AF488				# CD8 CC58-APC				# gdTcr+ WC1+				# granulocytes
Sample	Replicate 1	Replicate 2	Replicate 3	Average	Replicate 1	Replicate 2	Replicate 3	Average	Replicate 1	Replicate 2	Replicate 3	Average	Replicate 1	Replicate 2	Replicate 3	Average	Replicate 1	Replicate 2	Replicate 3	Average
Panel A Test Sheep 27 / WC1 (7)	943617	956532	948359	949503	181216	190701	182024	184647	693486	712758	589962	665402	504.5	5549.5	605.4	2219.8	0	0	0	0
Panel A Test Sheep 28 / CD4 (6)	1513.5	1210.8	2018	1580.77	52165.3	42378	32489.8	42344.4	252250	278383	270311	266981	154882	160633	165577	160364	0	0	0	0
Panel A Test Sheep 29 / I/C (6)	917786	901844	988618	936083	53880.6	11906.2	72446.2	46077.7	187472	181822	183134	184142	360011	370303	363644	364653	0	0	0	0
Panel A Test Sheep 30 / Control (5)	1.64346e+06	2.0966e+06	1626508	1.78886e+06	237720	293316	214614	248550	404710	494914	408342	435989	435283	499657	442043	458994	0	0	0	0
Panel A Test Sheep 31 / CD4 (7)	43790.6	52266.2	50853.6	48970.1	72244.4	76381.3	84957.8	77861.2	326815	314404	358800	333340	192315	179400	206340	192685	0	0	0	0
Panel A Test Sheep 32 / I/C (7)	667454	712455	784498	721469	134197	132986	151955	139713	705695	713262	698127	705695	437301	442648	450014	443321	0	0	0	0
Panel A Test Sheep 33 / CD8 (7)	1.23007e+06	1.32996e+06	1.19082e+06	1.25029e+06	270614	296848	240848	269437	4136.9	8677.4	4237.8	5684.03	650906	614481	663418	642935	0	0	0	0

## Sheet: TCDAE5 8dpi
04-10-2019 (8dpi)
RAW DATA
	PANEL A				PANEL B
Sample name	% CD4 17D-APC	# CD4 17D-APC	% CD21 CC21-AF488	# CD21 CC21-AF488	% CD8 CC58-APC	# CD8 CC58-APC	% gdTcr+ WC1+	# gdTcr+ WC1+	% granulocytes	# granulocytes
Panel A Test R1_Sheep 27_001.fcs	17.2	11869	4.87	3362	8.42	4548	0.05	26
Panel A Test R1_Sheep 29_002.fcs	18.18	7765	3.07	1311	6.34	2152	5	1699
Panel A Test R1_Sheep 30_003.fcs	20.24	13315	3.54	2331	6.45	4293	8.31	5528
Panel A Test R1_Sheep 31_004.fcs	4.74	1863	3.56	1400	14.1	4942	7.76	2718
Panel A Test R1_Sheep 33_005.fcs	4.81	2242	3.4	1588	0.09	62	9.39	6363
Panel A Test R2_Sheep 27_006.fcs	17.17	11245	4.22	2762	8.73	4912	0.08	45
Panel A Test R2_Sheep 29_007.fcs	18.55	6496	2.35	823	6.55	2389	5.1	1858
Panel A Test R2_Sheep 30_008.fcs	20.22	13683	3.66	2480	6.49	4779	8.2	6043
Panel A Test R2_Sheep 31_009.fcs	4.72	1813	3.45	1322	13.48	4068	7.55	2279
Panel A Test R2_Sheep 33_010.fcs	17.68	10893	4.55	2804	0.12	93	9.33	7349
Panel A Test R3_Sheep 27_011.fcs	16.83	11421	4.38	2975	8.7	4767	0.07	40
Panel A Test R3_Sheep 29_012.fcs	18.17	6832	3.49	1312	6.41	2688	4.81	2014
Panel A Test R3_Sheep 30_013.fcs	20.5	15041	3.52	2581	6.44	4201	8.38	5466
Panel A Test R3_Sheep 31_014.fcs	4.81	1773	2.67	982	13.44	4191	7.39	2306
Panel A Test R3_Sheep 33_015.fcs	17.43	11300	4.05	2628	0.11	66	9.39	5515
Single colours_Sheep 27 cells only PA_037.fcs	0	0	0.26	83	0	0	0	0
Single colours_Sheep 29 cells only PA_038.fcs	0	1	0.47	138	0	1	0	0
Single colours_Sheep 30 cells only PA_039.fcs	0	0	0.28	90	0	0	0	0
Single colours_Sheep 31 cells only PA_040.fcs	0	0	0.14	42	0	0	0	1
Single colours_Sheep 33 cells only PA_041.fcs	0	0	0.12	38	0.01	2	0	0
BEAD CALCULATION (CELLS / ML BLOOD)
	% CD4 17D-APC				% CD21 CC21-AF488				% CD8 CC58-APC				% gdTcr+ WC1+				% granulocytes
Sample	Replicate 1	Replicate 2	Replicate 3	Average	Replicate 1	Replicate 2	Replicate 3	Average	Replicate 1	Replicate 2	Replicate 3	Average	Replicate 1	Replicate 2	Replicate 3	Average	Replicate 1	Replicate 2	Replicate 3	Average
Panel A Test Sheep 27 / WC1 (7)	17.2	17.17	16.83	17.0667	4.61	3.96	4.12	4.23	8.42	8.73	8.7	8.61667	0.05	0.08	0.07	0.0666667	0	0	0	0
Panel A Test Sheep 28 / CD4 (6)
Panel A Test Sheep 29 / I/C (6)	18.18	18.55	18.17	18.3	2.6	1.88	3.02	2.5	6.34	6.55	6.41	6.43333	5	5.1	4.81	4.97	0	0	0	0
Panel A Test Sheep 30 / Control (5)	20.24	20.22	20.5	20.32	3.26	3.38	3.24	3.29333	6.45	6.49	6.44	6.46	8.31	8.2	8.38	8.29667	0	0	0	0
Panel A Test Sheep 31 / CD4 (7)	4.74	4.72	4.81	4.75667	3.42	3.31	2.53	3.08667	14.1	13.48	13.44	13.6733	7.76	7.55	7.39	7.56667	0	0	0	0
Panel A Test Sheep 32 / I/C (7)
Panel A Test Sheep 33 / CD8 (7)	4.81	17.68	17.43	13.3067	3.28	4.43	3.93	3.88	0.08	0.11	0.1	0.0966667	9.39	9.33	9.39	9.37	0	0	0	0
	# CD4 17D-APC				# CD21 CC21-AF488				# CD8 CC58-APC				# gdTcr+ WC1+				# granulocytes
Sample	Replicate 1	Replicate 2	Replicate 3	Average	Replicate 1	Replicate 2	Replicate 3	Average	Replicate 1	Replicate 2	Replicate 3	Average	Replicate 1	Replicate 2	Replicate 3	Average	Replicate 1	Replicate 2	Replicate 3	Average
Panel A Test Sheep 27 / WC1 (7)	1.19758e+06	1.13462e+06	1.15238e+06	1.16153e+06	330851	270311	291803	297655	458893	495621	480990	478501	2623.4	4540.5	4036	3733.3	0	0	0	0
Panel A Test Sheep 28 / CD4 (6)
Panel A Test Sheep 29 / I/C (6)	783388	655346	689248	709327	118356	69116.5	118457	101976	217036	240949	271118	243034	171429	187472	203213	187371	0	0	0	0
Panel A Test Sheep 30 / Control (5)	1.34348e+06	1.38061e+06	1.51764e+06	1.41391e+06	226117	241151	251342	239537	433164	482201	423881	446415	557775	609739	551519	573011	0	0	0	0
Panel A Test Sheep 31 / CD4 (7)	187977	182932	178896	183268	137022	129152	94846	120340	498648	410461	422872	443994	274145	229850	232574	245523	0	0	0	0
Panel A Test Sheep 32 / I/C (7)
Panel A Test Sheep 33 / CD8 (7)	226218	1.0991e+06	1.14017e+06	1.11964e+06	156395	279089	261331	232272	6054	9181.9	6457.6	7231.17	642027	741514	556464	646668	0	0	0	0

## Sheet: TCDAE5 10dpi
06-10-2019 (10dpi)
RAW DATA
	PANEL A				PANEL B
Sample name	% CD4 17D-APC	# CD4 17D-APC	% CD21 CC21-AF488	# CD21 CC21-AF488	% CD8 CC58-APC	# CD8 CC58-APC	% gdTcr+ WC1+	# gdTcr+ WC1+	% granulocytes	# granulocytes
Panel A Test R1_Sheep 27_001.fcs	21.36	18381	7.87	6768	12.73	6823	0.12	67
Panel A Test R1_Sheep 29_002.fcs	20.11	20960	3.28	3419	15.89	14167	5.95	5306
Panel A Test R1_Sheep 30_003.fcs	21.04	15600	3.27	2421	6.57	5911	8.11	7290
Panel A Test R1_Sheep 33_004.fcs	16.28	9231	6.9	3912	0.36	233	7.1	4561
Panel A Test R2_Sheep 27_005.fcs	21.19	10857	8.29	4246	12.81	7665	0.15	91
Panel A Test R2_Sheep 29_006.fcs	18.91	14323	3.08	2332	15.92	13845	5.69	4948
Panel A Test R2_Sheep 30_007.fcs	20.62	13175	3.21	2053	6.42	5337	8.08	6719
Panel A Test R2_Sheep 33_008.fcs	16.2	9250	6.83	3902	0.37	217	7.13	4155
Panel A Test R3_Sheep 27_009.fcs	21.15	14185	8.26	5542	12.77	8278	0.16	101
Panel A Test R3_Sheep 29_010.fcs	20.13	16633	3.02	2499	15.93	13739	5.71	4923
Panel A Test R3_Sheep 30_011.fcs	21.2	19299	3.36	3059	6.52	5183	8.19	6506
Panel A Test R3_Sheep 33_012.fcs	16.06	12168	6.04	4578	0.29	175	7.25	4380
Single colours_Sheep 27 cells only PA_031.fcs	0	0	0.48	147	0.01	2	0.01	2
Single colours_Sheep 29 cells only PA_032.fcs	0	0	0.51	153	0	1	0	1
Single colours_Sheep 30 cells only PA_033.fcs	0	0	0.18	56	0	0	0	0
Single colours_Sheep 33 cells only PA_034.fcs	0	0	0.35	105	0	1	0	0
BEAD CALCULATION (CELLS / ML BLOOD)
	% CD4 17D-APC				% CD21 CC21-AF488				% CD8 CC58-APC				% gdTcr+ WC1+				% granulocytes
Sample	Replicate 1	Replicate 2	Replicate 3	Average	Replicate 1	Replicate 2	Replicate 3	Average	Replicate 1	Replicate 2	Replicate 3	Average	Replicate 1	Replicate 2	Replicate 3	Average	Replicate 1	Replicate 2	Replicate 3	Average
Panel A Test Sheep 27 / WC1 (7)	21.36	21.19	21.15	21.2333	7.39	7.81	7.78	7.66	12.72	12.8	12.76	12.76	0.11	0.14	0.15	0.133333	0	0	0	0
Panel A Test Sheep 28 / CD4 (6)
Panel A Test Sheep 29 / I/C (6)	20.11	18.91	20.13	19.7167	2.77	2.57	2.51	2.61667	15.89	15.92	15.93	15.9133	5.95	5.69	5.71	5.78333	0	0	0	0
Panel A Test Sheep 30 / Control (5)	21.04	20.62	21.2	20.9533	3.09	3.03	3.18	3.1	6.57	6.42	6.52	6.50333	8.11	8.08	8.19	8.12667	0	0	0	0
Panel A Test Sheep 31 / CD4 (7)
Panel A Test Sheep 32 / I/C (7)
Panel A Test Sheep 33 / CD8 (7)	16.28	16.2	16.06	16.18	6.55	6.48	5.69	6.24	0.36	0.37	0.29	0.34	7.1	7.13	7.25	7.16	0	0	0	0
	# CD4 17D-APC				# CD21 CC21-AF488				# CD8 CC58-APC				# gdTcr+ WC1+				# granulocytes
Sample	Replicate 1	Replicate 2	Replicate 3	Average	Replicate 1	Replicate 2	Replicate 3	Average	Replicate 1	Replicate 2	Replicate 3	Average	Replicate 1	Replicate 2	Replicate 3	Average	Replicate 1	Replicate 2	Replicate 3	Average
Panel A Test Sheep 27 / WC1 (7)	1.85464e+06	1.09547e+06	1.43127e+06	1.46046e+06	668059	413589	544356	542001	688239	773197	835048	765495	6558.5	8980.1	9989.1	8509.23	0	0	0	0
Panel A Test Sheep 28 / CD4 (6)
Panel A Test Sheep 29 / I/C (6)	2114864	1.44519e+06	1.67827e+06	1.74611e+06	329539	219861	236711	262037	1.42935e+06	1.39686e+06	1.38616e+06	1.40412e+06	535274	499152	496630	510352	0	0	0	0
Panel A Test Sheep 30 / Control (5)	1574040	1.32936e+06	1.94727e+06	1.61689e+06	238628	201497	303003	247710	596420	538503	522965	552629	735561	677947	656455	689988	0	0	0	0
Panel A Test Sheep 31 / CD4 (7)
Panel A Test Sheep 32 / I/C (7)
Panel A Test Sheep 33 / CD8 (7)	931408	933325	1.22775e+06	1.03083e+06	384126	383117	451326	406190	23408.8	21794.4	17556.6	20919.9	460205	419239	441942	440462	0	0	0	0

## Sheet: TCDAE5 12dpi
08-10-2019 (12dpi)
RAW DATA
	PANEL A				PANEL B
Sample name	% CD4 17D-APC	# CD4 17D-APC	% CD21 CC21-AF488	# CD21 CC21-AF488	% CD8 CC58-APC	# CD8 CC58-APC	% gdTcr+ WC1+	# gdTcr+ WC1+	% granulocytes	# granulocytes
Panel A Test R1_Sheep 27_001.fcs	19.17	11357	9.99	5920	12.29	6217	0.14	70
Panel A Test R1_Sheep 29_002.fcs	17.16	12696	4.32	3193	16.34	12102	6.13	4542
Panel A Test R1_Sheep 30_003.fcs	20.59	16411	3.48	2772	5.93	5610	9.13	8637
Panel A Test R1_Sheep 33_004.fcs	16.93	17013	5.61	5636	4.9	4630	8.43	7964
Panel A Test R2_Sheep 27_005.fcs	19.32	10227	10.01	5296	12.09	5870	0.17	81
Panel A Test R2_Sheep 29_006.fcs	16.86	14081	4.59	3833	16.45	11130	6.4	4332
Panel A Test R2_Sheep 30_007.fcs	20.66	17161	3.17	2634	5.84	4624	8.88	7032
Panel A Test R2_Sheep 33_008.fcs	16.66	14959	5.88	5277	4.84	4538	8.44	7915
Panel A Test R3_Sheep 27_009.fcs	19.48	15834	10.42	8471	11.86	6732	0.13	73
Panel A Test R3_Sheep 29_010.fcs	16.78	17565	4.31	4508	16.49	12032	6.38	4651
Panel A Test R3_Sheep 30_011.fcs	20.48	16968	3.34	2767	5.96	5485	9.09	8356
Panel A Test R3_Sheep 33_012.fcs	17.15	16749	4.93	4820	4.85	4158	8.3	7120
Single colours_Sheep 27 cells only PA_031.fcs	0	0	0.26	79	0	0	0.01	4
Single colours_Sheep 29 cells only PA_032.fcs	0	0	2.65	825	0	1	0	1
Single colours_Sheep 30 cells only PA_033.fcs	0	0	0.29	88	0.01	2	0	0
Single colours_Sheep 33 cells only PA_034.fcs	0	0	0.19	58	0	0	0.01	3
BEAD CALCULATION (CELLS / ML BLOOD)
	% CD4 17D-APC				% CD21 CC21-AF488				% CD8 CC58-APC				% gdTcr+ WC1+				% granulocytes
Sample	Replicate 1	Replicate 2	Replicate 3	Average	Replicate 1	Replicate 2	Replicate 3	Average	Replicate 1	Replicate 2	Replicate 3	Average	Replicate 1	Replicate 2	Replicate 3	Average	Replicate 1	Replicate 2	Replicate 3	Average
Panel A Test Sheep 27 / WC1 (7)	19.17	19.32	19.48	19.3233	9.73	9.75	10.16	9.88	12.29	12.09	11.86	12.08	0.13	0.16	0.12	0.136667	0	0	0	0
Panel A Test Sheep 28 / CD4 (6)
Panel A Test Sheep 29 / I/C (6)	17.16	16.86	16.78	16.9333	1.67	1.94	1.66	1.75667	16.34	16.45	16.49	16.4267	6.13	6.4	6.38	6.30333	0	0	0	0
Panel A Test Sheep 30 / Control (5)	20.59	20.66	20.48	20.5767	3.19	2.88	3.05	3.04	5.92	5.83	5.95	5.9	9.13	8.88	9.09	9.03333	0	0	0	0
Panel A Test Sheep 31 / CD4 (7)
Panel A Test Sheep 32 / I/C (7)
Panel A Test Sheep 33 / CD8 (7)	16.93	16.66	17.15	16.9133	5.42	5.69	4.74	5.28333	4.9	4.84	4.85	4.86333	8.42	8.43	8.29	8.38	0	0	0	0
	# CD4 17D-APC				# CD21 CC21-AF488				# CD8 CC58-APC				# gdTcr+ WC1+				# granulocytes
Sample	Replicate 1	Replicate 2	Replicate 3	Average	Replicate 1	Replicate 2	Replicate 3	Average	Replicate 1	Replicate 2	Replicate 3	Average	Replicate 1	Replicate 2	Replicate 3	Average	Replicate 1	Replicate 2	Replicate 3	Average
Panel A Test Sheep 27 / WC1 (7)	1.14592e+06	1.0319e+06	1.59765e+06	1.25849e+06	589357	526395	846753	654168	627295	592283	679259	632946	6659.4	7769.3	6962.1	7130.27	0	0	0	0
Panel A Test Sheep 28 / CD4 (6)
Panel A Test Sheep 29 / I/C (6)	1.28103e+06	1.42077e+06	1.77231e+06	1.49137e+06	238931	303507	371615	304684	1.22099e+06	1.12292e+06	1.21393e+06	1.18594e+06	458187	436998	469185	454790	0	0	0	0
Panel A Test Sheep 30 / Control (5)	1.65587e+06	1.73154e+06	1.71207e+06	1.69983e+06	270816	256891	270311	266006	565847	466360	553235	528481	871473	709529	843120	808041	0	0	0	0
Panel A Test Sheep 31 / CD4 (7)
Panel A Test Sheep 32 / I/C (7)
Panel A Test Sheep 33 / CD8 (7)	1.71661e+06	1.50936e+06	1.68997e+06	1.63865e+06	562820	526597	480486	523301	467167	457884	419542	448198	803265	798321	718105	773230	0	0	0	0

[truncated: 2 more sheets: TCDAE5 14dpi, Template]
