# Supplementary material for: Specific T-cell subsets have a role in anti-viral immunity and pathogenesis but not viral dynamics or onwards vector transmission of an important livestock arbovirus
Source: Front Immunol. 2024 Jan 31;15:1328820. doi: 10.3389/fimmu.2024.1328820 (PMC10864546; doi:10.3389/fimmu.2024.1328820)
Supplement: Supplementary file 6 [file DataSheet_6.xlsx]

## Sheet: Sheet2
	Panel A S32 -2 dpi								Panel A S20 -2 dpi								Panel A S15 -2 dpi								Panel A S8 -2 dpi								Panel C S1 -2 dpi							Overall number of events
	Number of events								Number of events								Number of events								Number of events								Number of events
	R1	R2	R3	Average	SD	%CV			R1	R2	R3	Average	SD	%CV			R1	R2	R3	Average	SD	%CV			R1	R2	R3	Average	SD	%CV			R1	R2	R3	Average	SD	%CV			Average	SD
Scatter	224218	200944	206330	210497	12183.8	5.7881		Scatter	326546	321422	367106	338358	25028	7.39689		Scatter	221944	230257	329105	260435	59614.8	22.8904		Scatter	153828	151658	146928	150805	3528.26	2.33962		Scatter	123214	132019	130900	128711	4793.31	3.72409		Scatter	238472	87558.7
Single cells	201077	178830	183339	187749	11760.8	6.26411		Single cells	299034	293346	334664	309015	22394.3	7.247		Single cells	175287	190366	276193	213949	54429.9	25.4406		Single cells	140285	137919	132065	136756	4231.54	3.09422		Single cells	122125	130727	129597	127483	4674.44	3.66671		Single cells	213148	77507.7
Live cells	198804	176664	181236	185568	11688.4	6.29874		Live cells	296993	291208	331462	306554	21763.7	7.09947		Live cells	172753	186250	273695	210899	54799.8	25.9838		Live cells	138811	136544	130902	135419	4072.75	3.00752		Live cells	122069	130664	129553	127429	4674.73	3.66851		Live cells	209902	75813.2
Lymphocytes	101143	95058	95603	97268	3366.89	3.46146		Lymphocytes	114373	114319	131165	119952	9710.49	8.09529		Lymphocytes	110032	115717	121674	115808	5821.53	5.02689		Lymphocytes	48537	46778	48344	47886.3	964.684	2.01453		Lymphocytes	100326	107488	105955	104590	3771.16	3.60567		Lymphocytes	96700.2	32231.7
CD4+	15936	15174	15194	15434.7	434.283	2.81368		CD4+	14137	11987	14975	13699.7	1541.26	11.2503		CD4+	22873	22407	24781	23353.7	1257.87	5.3862		CD4+	9425	8513	9429	9122.33	527.702	5.78473		CD4+	13014	12750	14651	13471.7	1029.83	7.64439		CD4+	15016.4	5440.06
CD21+	5780	5259	5406	5481.67	268.616	4.90025		CD21+	14826	14160	16363	15116.3	1129.83	7.47425		CD21+	11817	11880	12074	11923.7	133.949	1.12339		CD21+	4899	4643	4848	4796.67	135.5	2.82488		CD21+	5017	4875	5460	5117.33	305.133	5.96274		CD21+	8487.13	4567.46
																																CD8+	4864	4592	5440	4965.33	432.987	8.72019		CD8+	11866.9	8812.83
	Panel B S32 -2 dpi								Panel B S20 -2 dpi								Panel B S15 -2 dpi								Panel B S8 -2 dpi							WC1+ gdTcR+	8422	7541	9352	8438.33	905.61	10.7321		WC1+ gdTcr+	9003.2	4211.3
	Number of events								Number of events								Number of events								Number of events
	R1	R2	R3	Average	SD	%CV			R1	R2	R3	Average	SD	%CV			R1	R2	R3	Average	SD	%CV			R1	R2	R3	Average	SD	%CV
None	200668	213025	186190	199961	13431.5	6.71704		None	325860	366207	372316	354794	25243.3	7.11492		None	339374	367827	443796	383666	53982.7	14.0703		None	173457	167919	157635	166337	8028.76	4.8268
Scatter	189094	201522	174933	188516	13303.9	7.05717		Scatter	313649	353459	359437	342182	24890.1	7.27395		Scatter	323785	351526	426065	367125	52894.3	14.4077		Scatter	166791	161324	150751	159622	8154.32	5.10852
Single cells	171709	182066	158795	170857	11658.9	6.82378		Single cells	287447	322999	328880	313109	22417.3	7.15961		Single cells	278439	302498	365707	315548	45073.9	14.2843		Single cells	151042	145237	135315	143865	7952.8	5.52798
Live cells	167692	177796	155337	166942	11248.3	6.73785		Live cells	282070	317254	323292	307539	22262.2	7.23882		Live cells	270703	293895	354976	306525	43532.9	14.2021		Live cells	149359	143735	133629	142241	7970.71	5.60367
Lymphocytes	82205	91791	76561	83519	7699.56	9.21893		Lymphocytes	114561	131416	135721	127233	11183.1	8.78948		Lymphocytes	109692	120662	145834	125396	18530.2	14.7774		Lymphocytes	48806	48494	48651	48650.3	156.001	0.320658
CD8+	26433	29316	24887	26878.7	2247.88	8.36307		CD8+	10085	11337	11821	11081	895.866	8.0847		CD8+	10916	12237	14498	12550.3	1811.44	14.4334		CD8+	3752	4117	3709	3859.33	224.179	5.80876
WC1+	7720	8441	6975	7712	733.033	9.50509		WC1+	12946	14886	15487	14439.7	1328	9.19688		WC1+	9731	10596	12985	11104	1685.43	15.1786		WC1+	3653	3721	3669	3681	35.5528	0.965846
gdTcR+	7910	8686	7130	7908.67	778.001	9.83732		gdTcR+	14789	16892	17589	16423.3	1457.65	8.87547		gdTcR+	12330	13445	16434	14069.7	2122.11	15.0829		gdTcR+	3993	4055	3994	4014	35.5106	0.884668
WC1+ gdTcR+	7613	8334	6873	7606.67	730.521	9.60369		WC1+ gdTcR+	12548	14356	15069	13991	1299.53	9.28833		WC1+ gdTcR+	10028	10906	13230	11388	1654.52	14.5286		WC1+ gdTcR+	3545	3691	3540	3592	85.773	2.38789
