# Supplementary material for: Specific T-cell subsets have a role in anti-viral immunity and pathogenesis but not viral dynamics or onwards vector transmission of an important livestock arbovirus
Source: Front Immunol. 2024 Jan 31;15:1328820. doi: 10.3389/fimmu.2024.1328820 (PMC10864546; doi:10.3389/fimmu.2024.1328820)
Supplement: Supplementary file 7 [file DataSheet_7.xlsx]

## Sheet: Sheep alive
Number of sheep alive per day per treatment group
Days post infection (dpi)	CD4+ T cell depleted	CD8+ T cell depleted	WC1+ γδ T cell depleted	Mock depleted
-3	7	7	7	7
-2	7	7	7	7
-1	7	7	7	7
0	7	7	7	7
1	7	7	7	7
2	7	7	7	7
3	7	7	7	7
4	7	7	7	7
5	7	7	7	7
6	7	7	7	7
7	7	7	7	7
8	6	7	7	6
9	5	7	6	6
10	3	6	5	6
11	3	6	5	6
12	3	6	5	5
13	3	6	5	4
14	3	6	4	4
15	3	5	3	3
16	3	5	3	3
17	3	5	3	3
18	3	5	3	3
19	3	5	3	3
20	3	5	3	3
21	3	5	3	3

## Sheet: Cumulative clinical scores
CD4 depletion group
Days post infection (dpi)	Fever	Food intake	Behaviour	Red eyes/conjunctivitis	Red mucosal membranes	Swollen face/oedema	Salivation	Ulcer	Nasal discharge	Cough	Breathing difficulties	Average feet score
-3	0	0	0	0	0	0	0	0	0	0	0	0
-2	0	0	0	0	0	0	0	0	0	0	0	0
-1	0	0	0	0	0	0	0	0	0	0	0	0
0	0	0	0	0	0	0	0	0	0	0	0	0
1	0	0	0	0	0	0	0	0	0	0	0	0
2	0	0	0	0	0	0	0	0	0	0	0	0
3	0	0	0	0	0	0	0	0	0	0	0	0
4	0.43	0	0	0	0	0.14	0	0	0.07	0	0	0.07
5	0.71	0	0	0.21	0.5	0.29	0	0	0	0	0	0.11
6	0.86	0	0	0.43	0.79	0.71	0	0	0.14	0	0	0.29
7	0.57	0.79	0	0.61	1.25	1.04	0.14	0.29	0.21	0	0	0.29
8	1.17	0.58	0	0.54	1.5	1.25	0.33	0.67	0.75	0.33	0	0.17
9	0.4	0	0	0.2	1.3	0.9	0.15	0.7	0.6	0	0	0.3
10	0	0	0	0	0.83	0.83	0	0	0.33	0	0	0.5
11	0	0	0	0	0.83	0.83	0	0	0.17	0	0	1.42
12	0	0	0	0.17	0.5	0.67	0	0	0.17	0	0	1
13	0	0	0	0.17	0.5	0.5	0	0	0	0	0	1.08
14	0	0	0	0.17	0.33	0.17	0	0.33	0	0	0	1.08
15	0	0	0	0.17	0.33	0.17	0	0.33	0.17	0	0	0.92
16	0	0	0	0	0.17	0	0	0.33	0.17	0	0	0.42
17	0	0	0	0	0.17	0	0	0.33	0.17	0	0	0.58
18	0	0	0	0	0	0	0	0.33	0	0	0	0.42
19	0	0	0	0	0	0	0	0	0.17	0.17	0	0.67
20	0	0	0	0	0	0	0	0	0	0.17	0	0.33
21	0	0	0	0	0	0	0	0	0	0	0	0
CD8 depletion group
Days post infection (dpi)	Fever	Food intake	Behaviour	Red eyes/conjunctivitis	Red mucosal membranes	Swollen face/oedema	Salivation	Ulcer	Nasal discharge	Cough	Breathing difficulties	Average feet score
-3	0	0	0	0	0	0	0	0	0	0	0	0
-2	0	0	0	0	0	0	0	0	0	0	0	0
-1	0	0	0	0	0	0	0	0	0	0	0	0
0	0	0	0	0	0	0	0	0	0	0	0	0
1	0	0	0	0	0	0	0	0	0	0	0	0
2	0	0	0	0	0	0	0	0	0	0	0	0
3	0	0	0	0	0	0	0	0	0	0	0	0
4	0	0	0	0	0	0.07	0	0	0	0	0	0.04
5	0.29	0	0	0	0.29	0.14	0	0	0.14	0	0	0.07
6	0.14	0	0	0.29	0.29	0.29	0	0	0.07	0	0	0
7	0.57	0	0	0.57	0.93	0.43	0.11	0.07	0.07	0	0	0.29
8	0.86	0.21	0	0.68	1.18	0.79	0.14	0.07	0.21	0.14	0	0.21
9	1	0.64	0	0.43	1.07	0.79	0.21	0.5	0.5	0.07	0	0.25
10	0.67	0.75	0	0.17	0.63	0.5	0	0.5	0.17	0	0	0.33
11	0.5	0	0	0.08	0.71	0.42	0	0.5	0.33	0	0	0.29
12	0.33	0	0	0.17	0.58	0.33	0	0.33	0.17	0	0	0.46
13	0	0.17	0	0.25	0.54	0.33	0	0.33	0.17	0	0	0.58
14	0.33	0.5	0	0.08	0.17	0.17	0	0.17	0.17	0	0.17	0.88
15	0	0	0	0	0.1	0.2	0	0.2	0.2	0	0	0.75
16	0.2	0	0	0	0	0	0	0.2	0.1	0	0	0.6
17	0.2	0	0	0	0	0.1	0	0.2	0.2	0	0	0.5
18	0	0	0	0	0	0	0	0	0.2	0	0	0.5
19	0.2	0	0	0	0	0	0	0	0.1	0	0	0.5
20	0.2	0	0	0	0	0.1	0	0	0.2	0	0	0.4
21	0.2	0	0	0	0	0	0	0	0	0	0	0
Control group
Days post infection (dpi)	Fever	Food intake	Behaviour	Red eyes/conjunctivitis	Red mucosal membranes	Swollen face/oedema	Salivation	Ulcer	Nasal discharge	Cough	Breathing difficulties	Average feet score
-3	0	0	0	0	0	0	0	0	0	0	0	0
-2	0	0	0	0	0	0	0	0	0	0	0	0
-1	0	0	0	0	0	0	0	0	0.1	0	0	0
0	0	0	0	0	0	0	0	0	0	0	0	0
1	0	0	0	0	0	0	0	0	0	0	0	0
2	0	0	0	0	0	0	0	0	0	0	0	0
3	0	0	0	0	0	0	0	0	0	0	0	0
4	0	0	0	0.1	0	0	0	0	0.3	0	0	0
5	0	0	0	0.1	0	0	0	0	0.4	0	0	0
6	0	0	0	0.2	0	0	0	0	0.1	0	0	0
7	0	0	0	0.2	0	0	0	0	0.1	0	0	0
8	0	0	0	0.4	0	0	0	0	0.4	0	0	0
9	0	0	0	0.2	0	0	0	0	0.4	0	0	0
10	0.2	0	0	0.1	0	0	0	0	0.4	0	0	0
11	0	0	0	0	0	0	0	0	0.4	0	0	0
12	0	0	0	0	0	0	0	0	0.4	0	0	0.05
13	0	0	0	0	0	0	0	0	0.2	0	0	0
14	0	0	0	0	0	0	0	0	0	0	0	0.05
15	0	0	0	0	0	0	0	0	0	0.13	0	0
16	0	0	0	0.13	0	0	0	0	0.5	0	0	0
17	0	0	0	0.13	0	0	0	0	0.5	0.13	0	0
18	0	0	0	0.13	0	0	0	0	0.25	0	0	0.13
19	0	0	0	0.13	0	0	0	0	0.13	0	0	0
20	0	0	0	0.13	0	0	0	0	0.25	0	0	0
21	0	0	0	0	0	0	0	0	0	0	0	0
Mock depletion group
Days post infection (dpi)	Fever	Food intake	Behaviour	Red eyes/conjunctivitis	Red mucosal membranes	Swollen face/oedema	Salivation	Ulcer	Nasal discharge	Cough	Breathing difficulties	Average feet score
-3	0	0	0	0	0	0	0	0	0	0	0	0
-2	0	0	0	0	0	0	0	0	0	0	0	0
-1	0	0	0	0	0	0	0	0	0.07	0	0	0
0	0	0	0	0	0	0	0	0	0.07	0	0	0
1	0	0	0	0	0	0	0	0	0	0	0	0
2	0	0	0	0	0	0	0	0	0.14	0	0	0
3	0	0	0	0	0	0	0	0	0	0	0	0
4	0.14	0	0	0.14	0	0	0	0	0.07	0	0	0
5	0.29	0	0	0.14	0.14	0.14	0	0	0	0	0	0.07
6	0.57	0	0	0.5	0.43	0.36	0	0	0.07	0	0	0.04
7	1.57	0.43	0	0.5	1.18	0.89	0.21	0	0.29	0	0	0.32
8	2.33	0	0	0.83	1.17	1	0	0	0.25	0	0	0.21
9	0.83	0	0	0.67	1.04	0.92	0	0	0.33	0	0	0.33
10	0.17	0	0	0.46	0.75	0.83	0	0	0.33	0	0	0.38
11	0	0	0	0.42	0.58	0.71	0.08	0	0.17	0.08	0	0.42
12	0	0	0	0.4	0.6	0.5	0	0	0.4	0	0	0.5
13	0	0	0	0.5	0.94	0.63	0	0	0.25	0	0	0.69
14	0	0	0	0.25	0.38	0.38	0	0	0.13	0	0	0.81
15	0	0	0	0.33	0.33	0.33	0	0	0	0	0	1
16	0	0	0	0.17	0.17	0.17	0	0	0.17	0	0	0.67
17	0	0	0	0.17	0.17	0	0	0	0.17	0	0	0.5
18	0	0	0	0.17	0.17	0.17	0	0	0.33	0	0	0.17
19	0	0	0	0.17	0.17	0.17	0	0	0.33	0	0	0.08
20	0	0	0	0.33	0	0.17	0	0	0	0	0	0.33
21	0	0	0	0.33	0	0.17	0	0	0	0	0	0
WC1 depletion group
Days post infection (dpi)	Fever	Food intake	Behaviour	Red eyes/conjunctivitis	Red mucosal membranes	Swollen face/oedema	Salivation	Ulcer	Nasal discharge	Cough	Breathing difficulties	Average feet score
-3	0	0	0	0	0	0	0	0	0	0	0	0
-2	0	0	0	0	0	0	0	0	0	0	0	0
-1	0	0	0	0	0	0	0	0	0	0	0	0
0	0.14	0	0	0	0	0	0	0	0	0	0	0
1	0.29	0	0	0	0	0	0	0	0	0	0	0
2	0	0	0	0	0	0	0	0	0.07	0.14	0	0.07
3	0	0	0.07	0	0	0	0	0	0.14	0.07	0	0
4	0.14	0	0	0.07	0	0.07	0	0	0.07	0	0	0
5	0.29	0	0	0.14	0.21	0.21	0	0	0.07	0	0	0.07
6	0.71	0	0	0.36	0.5	0.46	0	0	0.14	0	0	0.39
7	1.43	0	0	0.68	1	0.75	0.07	0	0.07	0	0	0.79
8	2.14	0.5	0.57	0.79	1.36	1.36	0.07	0	0.39	0.07	0.29	0.32
9	1.17	0.5	0	0.5	1.38	1.42	0.17	0	0.58	0	0	0.42
10	0.4	0.5	0	0.4	0.85	0.8	0	0.2	0.7	0	0	0.4
11	0.2	0	0	0.4	0.7	0.8	0	0.2	0.7	0	0	0.55
12	0	0	0	0.1	0.6	0.55	0	0	0.4	0	0	0.55
13	0.4	0.2	0	0.2	0.6	0.6	0.1	0	0.9	0.4	0	0.9
14	0.25	0	0	0.13	0.5	0.25	0	0	0.88	0.5	0	1.13
15	0	0	0	0.17	0.5	0.33	0	0	0.67	0	0	0.67
16	0	0	0	0	0.33	0.33	0	0	1	0	0	0
17	0	0	0	0	0.33	0.33	0	0	1	0	0	0
18	0	0	0	0	0	0.17	0	0	0.5	0	0	0
19	0	0	0	0.17	0	0.17	0	0	0.17	0	0	0.08
20	0	0	0	0	0	0.17	0	0	0	0	0	0
21	0	0	0	0	0	0.17	0	0	0	0	0	0

## Sheet: Severity index
Severity index
Days post infection (dpi)	CD4	CD8	WC1	Mock	Control
-3	0	0	0	0	0
-2	0	0	0	0	0
-1	0	0	0	0.07	0.1
0	0	0	0.14	0.07	0
1	0	0	0.29	0	0
2	0	0	0.29	0.14	0
3	0	0	0.29	0	0
4	0.71	0.11	0.36	0.36	0.4
5	1.82	0.93	1	0.79	0.5
6	3.21	1.07	2.57	1.96	0.3
7	5.18	3.04	4.79	5.39	0.3
8	7.29	4.5	7.86	5.79	0.8
9	4.55	5.46	6.13	4.13	0.6
10	2.5	3.71	4.25	2.92	0.7
11	3.25	2.83	3.55	2.46	0.4
12	2.5	2.38	2.2	2.4	0.45
13	2.25	2.38	4.3	3	0.2
14	2.08	2.63	3.63	1.94	0.05
15	2.08	1.45	2.33	2	0.1
16	1.08	1.1	1.67	1.33	0.5
17	1.25	1.2	1.67	1	0.6
18	0.75	0.7	0.67	1	0.4
19	1	0.8	0.58	0.92	0.2
20	0.5	0.9	0.17	0.83	0.3
21	0	0.2	0.17	0.5	0

## Sheet: Clinical score stats
Time of peak clinical score (dpi)
	Replicate 1	Replicate 2	Replicate 3	Replicate 4	Replicate 5	Replicate 6	Replicate 7	Median
CD4	8	8	6	8	11	7	7	8
CD8	9	20	8	13	9	9	14	9
I/C	7	9	8	8	7	8	7	8
WC1	8	11	9	8	8	10	8	8
Peak clinical score
	Replicate 1	Replicate 2	Replicate 3	Replicate 4	Replicate 5	Replicate 6	Replicate 7	Median
CD4	11.75	5	4	11	4.5	9	12.5	9
CD8	4.25	3.5	11.5	3	10	7	8.5	7
I/C	6.5	8.25	7.75	8	5.25	5	13	7.75
WC1	12	2.5	11	7.75	7.5	10	8	8
