# Supplementary material for: Specific T-cell subsets have a role in anti-viral immunity and pathogenesis but not viral dynamics or onwards vector transmission of an important livestock arbovirus
Source: Front Immunol. 2024 Jan 31;15:1328820. doi: 10.3389/fimmu.2024.1328820 (PMC10864546; doi:10.3389/fimmu.2024.1328820)
Supplement: Supplementary file 8 [file DataSheet_8.xlsx]

## Sheet: Ct values
Viremia BTV Seg 10 qRT-PCR
	Sheep 1	Sheep 2	Sheep 3	Sheep 4	Sheep 5	Sheep 6	Sheep 7	Sheep 8	Sheep 9	Sheep 10	Sheep 11	Sheep 12	Sheep 13	Sheep 14	Sheep 15	Sheep 16	Sheep 17	Sheep 18	Sheep 19	Sheep 20	Sheep 21	Sheep 22	Sheep 23	Sheep 24	Sheep 25	Sheep 26	Sheep 27	Sheep 28	Sheep 29	Sheep 30	Sheep 31	Sheep 32	Sheep 33
Days post infection (dpi)	I/C (1)	CD8 (1)	WC1 (1)	I/C (2)	Control (1)	CD8 (2)	CD8 (3)	I/C (3)	WC1 (2)	CD4 (1)	Control (2)	WC1 (3)	CD4 (2)	Control (3)	I/C (4)	WC1 (4)	WC1 (5)	CD8 (4)	CD4 (3)	I/C (5)	WC1 (6)	CD4 (4)	CD4 (5)	Control (4)	CD8 (5)	CD8 (6)	WC1 (7)	CD4 (6)	I/C (6)	Control (5)	CD4 (7)	I/C (7)	CD8 (7)
0	No Ct	No Ct	No Ct	No Ct	No Ct	No Ct	No Ct	No Ct	No Ct	No Ct	No Ct	No Ct	No Ct	No Ct	No Ct	No Ct	No Ct	No Ct	No Ct	No Ct	No Ct	No Ct	No Ct	No Ct	No Ct	No Ct	No Ct	No Ct	No Ct	No Ct	No Ct	No Ct	No Ct
2	37.14	No Ct	34.11	No Ct	No Ct	No Ct	No Ct	No Ct	No Ct	36.44	No Ct	No Ct	36.17	No Ct	38.03	37.26	No Ct	35.22	35.37	32.94	No Ct	36.85	No Ct	No Ct	No Ct	36.64	36.84	36.27	35.24	No Ct	33.69	38.77	33.48
4	20.93	24.49	21.6	30.66	No Ct	32.79	24.78	26.38	No Ct	19.59	No Ct	37.93	19.34	No Ct	20.64	21.62	22.06	20	20.37	22.35	23.45	21.31	21.74	No Ct	23.45	21.92	19.3	16.81	19.81	No Ct	18.31	18.82	20.03
5	18.58	21.36	19.55	23.09	No Ct	26.93	19.55	19.88	37.89	17.33	No Ct	29.54	19.55	No Ct	20.18	20.25	20.61	19.66	19.83	20.83	20.89	20.59	20.24	No Ct	19.83	21.16	18.3	16.42	19.2	No Ct	18.25	17.48	19.29
6	18.8	19.9	19.13	21.54	No Ct	21.59	18.47	20.14	34.42	17.59	No Ct	19.97	18.94	No Ct	19.28	19.12	18.99	19.49	19.69	19.96	20.35	19.84	20.74	No Ct	19.52	19.37	17.88	17.39	18.27	No Ct	18.75	17.48	19.2
7	18.8	20.26	20.58	21.39	No Ct	21.76	17.7	19.6	30.6	18.24	No Ct	19.53	19.34	No Ct	19.79	19.59	18.97	18.65	20.31	20.61	20.67	19.96	21.72	No Ct	19.63	20.04	17.83	17.41	18.02	No Ct	19.6	18.37	18.67
8	20.05	20.31	22.35	23.26	No Ct	19.83	18.79	20.57	25.94	18.45	No Ct	19.93	19.8	No Ct	20.52	19.69	19.2	19.14	20.67	22.16	22.26	20.94	23.15	No Ct	20.88	21.57	17.86		17.91	No Ct	20.65		18.38
9	20.64	20.51	-	23.93	No Ct	-	-	-	-	19.03	-	19.97	-	-	-	-	-	-	-	-	-	20.7	-	-	-	-
10	20.6	21.56	-	24.88	No Ct	19.68	-	21.81	22.26	-	No Ct	-	22.48	No Ct	21.4	20.4	19.49	21.52	20.69	23.43	24.46	-	25.6	No Ct	24.34	25.4	18.32		18.67	No Ct			19.5
11	-	-	-	-	-	-	-	-	-	-	-	-	-	-	-	-	-	-	-	25.6	-	-	-	-	-	-
12	22.27	22.67	-	27.7	No Ct	19.95	-	23.43	22.27	-	No Ct	-	23.61	No Ct	23.21	21.61	20.11	22.96	21.46	-	26.4	-	26.58	No Ct	26.87	28.33			19.73
13	-	-	-	-	-	-	-	-	-	-	-	-	-	-	-	-	-	-	-	-	-	-	-	-	-	-	19.07
14	23.57	22.63	-	27.63	No Ct	20.79	-	25.37	24.11	-	No Ct	-	24.2	No Ct	24.09	23.56	20.86	23.81	23.74	-	27.18	-	27.63	No Ct	27.28	28.69	18.65		19	No Ct			21.84
16	23.85	23.18	-	28.37	No Ct	20.91	-	-	25.37	-	No Ct	-	25.44	No Ct	25.61	25.62	21.44	24.15	25.36	-	-	-	27.67	No Ct	27.74	28.66
18	24.09	24.96	-	28.68	No Ct	21.38	-	-	25.84	-	No Ct	-	25.71	No Ct	26.24	26.03	22.45	24.84	27.05	-	-	-	28.09	No Ct	28.08	29.06
20	23.91	24.49	-	30.5	No Ct	22.67	-	-	26.42	-	No Ct	-	26.5	No Ct	26.52	26.45	23.25	25	27.61	-	-	-	28.55	No Ct	28.12	29
21	24.77	25.4	-	29.04	-	22.34	-	-	27	-	-	-	27.06	-	26.02	26.09	23.55	24.87	27.95	-	-	-	28.74	-	28.3	28.75
	Days post infection (dpi)
Peak viremia (highest)	R1	R2	R3	R4	R5	R6	R7	Average
CD4	5	6	6	6	5	5	5	5.42857
CD8	6	10	7	7	6	6	8	7.14286
WC1	6	10	7	6	7	6	7	7
I/C	5	7	7	6	6	8	5	6.28571
	Days post infection (dpi)
Onset of viremia (Ct 25)	R1	R2	R3	R4	R5	R6	R7	Average
CD4	4	4	4	4	4	4	4	4
CD8	4	6	4	4	4	4	4	4.28571
WC1	4	10	6	4	4	4	4	4.33333
I/C	4	5	5	4	4	4	4	4.28571
	Days post infection (dpi)
Level of peak viremia	R1	R2	R3	R4	R5	R6	R7	Average
CD4	17.33	18.94	19.69	19.84	20.24	16.42	18.25	18.6729
CD8	19.9	19.68	17.7	18.65	19.52	19.37	18.38	19.0286
WC1	19.13	22.26	19.53	19.12	18.97	20.35	17.83	19.5986
I/C	18.58	21.39	19.6	19.28	19.96	17.91	17.48	19.1714

## Sheet: Genome copies per ml
Viremia BTV Seg 10 qRT-PCR
(Genome copies per 6ul)	Sheep 1	Sheep 2	Sheep 3	Sheep 4	Sheep 5	Sheep 6	Sheep 7	Sheep 8	Sheep 9	Sheep 10	Sheep 11	Sheep 12	Sheep 13	Sheep 14	Sheep 15	Sheep 16	Sheep 17	Sheep 18	Sheep 19	Sheep 20	Sheep 21	Sheep 22	Sheep 23	Sheep 24	Sheep 25	Sheep 26	Sheep 27	Sheep 28	Sheep 29	Sheep 30	Sheep 31	Sheep 32	Sheep 33
Days post infection (dpi)	I/C (1)	CD8 (1)	WC1 (1)	I/C (2)	Control (1)	CD8 (2)	CD8 (3)	I/C (3)	WC1 (2)	CD4 (1)	Control (2)	WC1 (3)	CD4 (2)	Control (3)	I/C (4)	WC1 (4)	WC1 (5)	CD8 (4)	CD4 (3)	I/C (5)	WC1 (6)	CD4 (4)	CD4 (5)	Control (4)	CD8 (5)	CD8 (6)	WC1 (7)	CD4 (6)	I/C (6)	Control (5)	CD4 (7)	I/C (7)	CD8 (7)
0	1	1	1	1	1	1	1	1	1	1	1	1	1	1	1	1	1	1	1	1	1	1	1	1	1	1	1	1	1	1	1	1	1
2	111.9	1	847.5	1	1	1	1	1	1	90.69	1	1	66.3	1	19.3	32.2	1	124	113	1711	2	134.6	1	1	1	154.9	154	218.7	410.2	1	1063	46.97	1214
4	5828000	536400	3715000	8610	1	964.3	171000	60930	1	4940000	1	34.52	4610000	1	1950000	1020000	759000	2980000	2320000	1666000	813700	3262000	2461000	1	815100	2202000	7324000	33780000	5348000	1	13460000	9847000	4671000
5	28090000	4377000	14750000	1375000	1	42700	5073000	4085000	35.53	21200000	1	7904	4020000	1	2650000	2520000	1990000	3730000	3340000	4459000	4300000	5200000	6556000	1	8536000	3608000	13480000	42850000	7762000	1	13950000	22360000	7369000
6	24260000	11610000	19480000	3868000	1	1353000	10190000	3448000	335.6	17940000	1	3866000	6020000	1	4810000	5340000	5800000	4170000	3670000	7831000	6107000	8475000	4712000	1	10430000	11540000	17510000	23560000	13770000	1	10240000	22390000	7785000
7	24350000	9122000	7381000	4287000	1	1214000	16790000	4901000	3959	11830000	1	5115000	4620000	1	3420000	3920000	5880000	7290000	2430000	5155000	4961000	7860000	2496000	1	9693000	7464000	18070000	23390000	16030000	1	6098000	12930000	10760000
8	10490000	8856000	2246000	1223000	1	4207000	8284000	2607000	80710	10310000	1	3967000	3390000	1	2120000	3650000	5060000	5270000	1920000	1882000	1756000	4150000	1438000	1	6408000	4050000	17670000	-	17180000	1	3184000	-	12860000
9	7098000	7719000	-	782700	1	-	-	-	-	7091000	1	3863000	-	-	-	-	-	-	-	-	-	7203000	-	-	-	-	-	-	-	-	-	-	-
10	7295000	3834000	-	411900	1	4650000	-	1168000	876200	-	1	-	574000	1	1180000	2280000	4180000	1090000	1890000	1196000	607500	-	288000	1	659200	329700	13330000	-	10740000	1	-	-	6472000
11	-	-	-	-	-	-	-	-	-	-	-	-	-	-	-	-	-	-	-	288800	-	-	-	-	-	-	-	-	-	-	-	-	-
12	2379000	1822000	-	62220	1	3895000	-	410900	871500	-	1	-	272000	1	354000	1030000	2770000	419000	1140000	-	169900	-	151300	1	125300	48090	-	-	5609000	-	-	-	-
13	-	-	-	-	-	-	-	-	-	-	-	-	-	-	-	-	-	-	-	-	-	-	-	-	-	-	8445000	-	-	-	-	-	-
14	992100	1864000	-	65310	1	2262000	-	117000	263800	-	1	-	184000	1	198000	282000	1630000	230000	240000	-	102000	-	75830	1	95740	37820	10930000	-	8811000	1	-	-	1536000
16	825000	1294000	-	39830	1	2100000	-	-	117100	-	1	-	77400	1	69100	68800	1110000	183000	81700	-	-	-	74060	1	70790	38580	-	-	-	-	-	-	-
18	701100	391800	-	32300	1	1545000	-	-	86210	-	1	-	64600	1	45500	52200	564000	115000	26500	-	-	-	56160	1	56460	29710	-	-	-	-	-	-	-
20	791700	538200	-	9580	1	670300	-	-	59410	-	1	-	38200	1	37800	39400	331000	104000	18300	-	-	-	41490	1	55240	30980	-	-	-	-	-	-	-
21	443800	290800	-	25470	-	832800	-	-	40680	-	1	-	26300	1	52600	50300	272000	113000	14500	-	-	-	36780	-	48850	36510	-	-	-	-	-	-	-
Viremia BTV Seg 10 qRT-PCR
(Genome copies per ml)	Sheep 1	Sheep 2	Sheep 3	Sheep 4	Sheep 5	Sheep 6	Sheep 7	Sheep 8	Sheep 9	Sheep 10	Sheep 11	Sheep 12	Sheep 13	Sheep 14	Sheep 15	Sheep 16	Sheep 17	Sheep 18	Sheep 19	Sheep 20	Sheep 21	Sheep 22	Sheep 23	Sheep 24	Sheep 25	Sheep 26	Sheep 27	Sheep 28	Sheep 29	Sheep 30	Sheep 31	Sheep 32	Sheep 33
Days post infection (dpi)	I/C (1)	CD8 (1)	WC1 (1)	I/C (2)	Control (1)	CD8 (2)	CD8 (3)	I/C (3)	WC1 (2)	CD4 (1)	Control (2)	WC1 (3)	CD4 (2)	Control (3)	I/C (4)	WC1 (4)	WC1 (5)	CD8 (4)	CD4 (3)	I/C (5)	WC1 (6)	CD4 (4)	CD4 (5)	Control (4)	CD8 (5)	CD8 (6)	WC1 (7)	CD4 (6)	I/C (6)	Control (5)	CD4 (7)	I/C (7)	CD8 (7)
0	1	1	1	1	1	1	1	1	1	1	1	1	1	1	1	1	1	1	1	1	1	1	1	1	1	1	1	1	1	1	1	1	1
2	14920	1	113000	1	1	1	1	1	1	12092	1	1	8840	1	2573.33	4293.33	1	16533.3	15066.7	228133	266.667	17946.7	1	1	1	20653.3	20533.3	29160	54693.3	1	141733	6262.67	161867
4	7.77067e+08	71520000	4.95333e+08	1148000	1	128573	22800000	8124000	1	6.58667e+08	1	4602.67	6.14667e+08	1	260000000	136000000	101200000	3.97333e+08	3.09333e+08	2.22133e+08	1.08493e+08	4.34933e+08	3.28133e+08	1	108680000	293600000	9.76533e+08	4504000000	7.13067e+08	1	1.79467e+09	1.31293e+09	622800000
5	3.74533e+09	583600000	1.96667e+09	1.83333e+08	1	5.69333e+06	676400000	5.44667e+08	4737.33	2.82667e+09	1	1.05387e+06	536000000	1	3.53333e+08	336000000	2.65333e+08	4.97333e+08	4.45333e+08	5.94533e+08	5.73333e+08	6.93333e+08	8.74133e+08	1	1.13813e+09	4.81067e+08	1.79733e+09	5.71333e+09	1.03493e+09	1	1860000000	2.98133e+09	9.82533e+08
6	3.23467e+09	1548000000	2.59733e+09	5.15733e+08	1	180400000	1.35867e+09	4.59733e+08	44746.7	2392000000	1	5.15467e+08	8.02667e+08	1	6.41333e+08	712000000	7.73333e+08	556000000	4.89333e+08	1.04413e+09	8.14267e+08	1130000000	6.28267e+08	1	1.39067e+09	1.53867e+09	2.33467e+09	3.14133e+09	1836000000	1	1.36533e+09	2.98533e+09	1038000000
7	3.24667e+09	1.21627e+09	9.84133e+08	571600000	1	1.61867e+08	2.23867e+09	6.53467e+08	527867	1.57733e+09	1	682000000	616000000	1	456000000	5.22667e+08	784000000	972000000	324000000	6.87333e+08	6.61467e+08	1048000000	332800000	1	1292400000	995200000	2.40933e+09	3.11867e+09	2.13733e+09	1	8.13067e+08	1724000000	1.43467e+09
8	1.39867e+09	1180800000	2.99467e+08	1.63067e+08	1	5.60933e+08	1.10453e+09	347600000	1.07613e+07	1.37467e+09	1	5.28933e+08	452000000	1	2.82667e+08	4.86667e+08	6.74667e+08	7.02667e+08	256000000	2.50933e+08	2.34133e+08	5.53333e+08	1.91733e+08	1	854400000	540000000	2356000000		2.29067e+09	1	4.24533e+08		1.71467e+09
9	946400000	1029200000		104360000	1					9.45467e+08	1	5.15067e+08		-								960400000		-						-
10	9.72667e+08	511200000		54920000	1	620000000		1.55733e+08	1.16827e+08		1		7.65333e+07	1	1.57333e+08	304000000	5.57333e+08	1.45333e+08	252000000	1.59467e+08	81000000		38400000	1	8.78933e+07	43960000	1.77733e+09		1432000000	1			8.62933e+08
11					-						-			-						3.85067e+07				-						-
12	317200000	2.42933e+08		8296000	1	5.19333e+08		5.47867e+07	116200000		1		3.62667e+07	1	47200000	1.37333e+08	3.69333e+08	5.58667e+07	152000000		2.26533e+07		2.01733e+07	1	1.67067e+07	6412000			7.47867e+08	-
13					-						-			-										-			1126000000			-
14	132280000	2.48533e+08		8708000	1	301600000		15600000	3.51733e+07		1		2.45333e+07	1	26400000	37600000	2.17333e+08	3.06667e+07	32000000		13600000		1.01107e+07	1	1.27653e+07	5.04267e+06	1.45733e+09		1174800000	1			204800000
16	110000000	1.72533e+08		5.31067e+06	1	280000000			1.56133e+07		1		10320000	1	9.21333e+06	9.17333e+06	148000000	24400000	1.08933e+07				9.87467e+06	1	9.43867e+06	5144000				-
18	93480000	52240000		4.30667e+06	1	206000000			1.14947e+07		1		8.61333e+06	1	6.06667e+06	6960000	75200000	1.53333e+07	3.53333e+06				7488000	1	7528000	3.96133e+06				-
20	105560000	71760000		1.27733e+06	1	8.93733e+07			7.92133e+06		1		5.09333e+06	1	5040000	5.25333e+06	4.41333e+07	1.38667e+07	2440000				5532000	1	7.36533e+06	4.13067e+06				-
21	5.91733e+07	3.87733e+07		3396000	-	111040000			5424000		1		3.50667e+06	1	7.01333e+06	6.70667e+06	3.62667e+07	1.50667e+07	1.93333e+06				4904000	-	6.51333e+06	4868000				-
Peak viremia average					BTV genome copies at 21 dpi
1.70398e+09	I/C	9.23			IC	2.31942e+07	n=3	7.365
1.95659e+09	CD4	9.292			CD4	3448000	n=3	6.538
1.39181e+09	CD8	9.14			CD8	3.52523e+07	n=5	7.548
1.15939e+09	WC1	9.06			WC1	1.61324e+07	n=3	7.207
	Days post infection (dpi)
Level of peak viremia	R1	R2	R3	R4	R5	R6	R7	Average
CD4	2.82667e+09	8.02667e+08	4.89333e+08	1130000000	8.74133e+08	5.71333e+09	1860000000	1.95659e+09
CD8	1548000000	620000000	2.23867e+09	972000000	1.39067e+09	1.53867e+09	1.71467e+09	1.43181e+09
WC1	2.59733e+09	1.16827e+08	682000000	712000000	784000000	8.14267e+08	2.40933e+09	1.15939e+09
I/C	3.74533e+09	571600000	6.53467e+08	6.41333e+08	1.04413e+09	2.29067e+09	2.98133e+09	1.70398e+09
