# Supplementary material for: Specific T-cell subsets have a role in anti-viral immunity and pathogenesis but not viral dynamics or onwards vector transmission of an important livestock arbovirus
Source: Front Immunol. 2024 Jan 31;15:1328820. doi: 10.3389/fimmu.2024.1328820 (PMC10864546; doi:10.3389/fimmu.2024.1328820)
Supplement: Supplementary file 9 [file DataSheet_9.xlsx]

## Sheet: Sheet2
		Number of blood-fed Culicoides midges with particular Cq values following feeding on T cell/mock depleted sheep to establish infection
		Ct < 25 (TI midges)	<20	20-25	25-30	30+	Total
Sheep 1	I/C (1)	45	37	8	9	8	62
Sheep 2	CD8 (1)	34	18	16	8	5	47
Sheep 3	WC1 (1)	26	16	10	1	4	31
Sheep 4	I/C (2)	46	25	21	7	10	63
Sheep 6	CD8 (2)	5	3	2	1	2	8
Sheep 7	CD8 (3)	15	10	5	0	1	16
Sheep 8	I/C (3)	12	4	8	2	2	16
Sheep 9	WC1 (2)	17	6	11	6	3	26
Sheep 10	CD4 (1)	15	11	4	0	2	17
Sheep 12	WC1 (3)	13	8	5	4	4	21
Sheep 13	CD4 (2)	12	6	6	1	1	14
Sheep 15	I/C (4)	17	7	10	6	4	27
Sheep 16	WC1 (4)	12	10	2	1	1	14
Sheep 17	WC1 (5)	10	5	5	3	4	17
Sheep 18	CD8 (4)	7	4	3	2	2	11
Sheep 19	CD4 (3)	26	17	9	6	5	37
Sheep 20	I/C (5)	16	12	4	1	0	17
Sheep 21	WC1 (6)	8	6	2	3	1	12
Sheep 22	CD4 (4)	9	4	5	3	4	16
Sheep 23	CD4 (5)	11	7	4	4	2	17
Sheep 25	CD8 (5)	7	3	4	3	0	10
Sheep 26	CD8 (6)	9	7	2	3	1	13
Sheep 27	WC1 (7)	30	26	4	5	4	39
Sheep 28	CD4 (6)	17	14	3	3	1	21
Sheep 29	I/C (6)	17	14	3	2	3	22
Sheep 31	CD4 (7)	27	22	5	5	0	32
Sheep 32	I/C (7)	21	17	4	5	1	27
Sheep 33	CD8 (7)	18	16	2	1	0	19
