# Supplementary material for: Specific T-cell subsets have a role in anti-viral immunity and pathogenesis but not viral dynamics or onwards vector transmission of an important livestock arbovirus
Source: Front Immunol. 2024 Jan 31;15:1328820. doi: 10.3389/fimmu.2024.1328820 (PMC10864546; doi:10.3389/fimmu.2024.1328820)
Supplement: Supplementary file 10 [file DataSheet_10.xlsx]

## Sheet: Sheet1
Viral shedding - Cq values of nasal and ocular swabs (pooled across various peak viremia time points) taken from T cell/mock depleted sheep during BTV infection as determined by BTV Segment 10 qRT-PCR
ALL SHEEP	Sheep 1	Sheep 2	Sheep 3	Sheep 4	Sheep 5	Sheep 6	Sheep 7	Sheep 8	Sheep 9	Sheep 10	Sheep 11	Sheep 12	Sheep 13	Sheep 14	Sheep 15	Sheep 16	Sheep 17	Sheep 18	Sheep 19	Sheep 20	Sheep 21	Sheep 22	Sheep 23	Sheep 24	Sheep 25	Sheep 26	Sheep 27	Sheep 28	Sheep 29	Sheep 30	Sheep 31	Sheep 32	Sheep 33
Cq values	I/C (1)	CD8 (1)	WC1 (1)	I/C (2)	Control (1)	CD8 (2)	CD8 (3)	I/C (3)	WC1 (2)	CD4 (1)	Control (2)	WC1 (3)	CD4 (2)	Control (3)	I/C (4)	WC1 (4)	WC1 (5)	CD8 (4)	CD4 (3)	I/C (5)	WC1 (6)	CD4 (4)	CD4 (5)	Control (4)	CD8 (5)	CD8 (6)	WC1 (7)	CD4 (6)	I/C (6)	Control (5)	CD4 (7)	I/C (7)	CD8 (7)
Nasal	37.94	no ct	no ct	no ct	no ct	no ct	36.96	no ct	no ct	no ct	no ct	37.76	36.64	no ct	35.02	36.9	36.31	34.53	37.73	36.53	33.57	32.08	35.51	no ct	31.76	33.96	33.55	34.42	35.04	no ct	28.59	37.32	35.12
Ocular	no ct	37.87	no ct	no ct	no ct	no ct	no ct	no ct	no ct	no ct	no ct	no ct	no ct	no ct	no ct	no ct	no ct	no ct	no ct	no ct	38.17	no ct	no ct	no ct	38.38	no ct	no ct	no ct	no ct	no ct	no ct	38.1	no ct
										Nasal swab				Ocular swab
Mock depleted	Sheep 1	Sheep 4	Sheep 8	Sheep 15	Sheep 20	Sheep 29	Sheep 32		Depletion Group	# PCR-positive	# PCR-negative	Mean	Range	# PCR-positive	# PCR-negative	Mean	Range
Cq values	I/C (1)	I/C (2)	I/C (3)	I/C (4)	I/C (5)	I/C (6)	I/C (7)		CD4	6	1	34.1617	28.59 - 37.73	0	7	-	-
Nasal	37.94	no ct	no ct	35.02	36.53	35.04	37.32		CD8	5	2	34.466	31.76 - 36.96	2	5	38.125	37.87 - 38.38
Ocular	no ct	no ct	no ct	no ct	no ct	no ct	38.1		WC1	5	2	35.618	33.55 - 37.76	1	6	38.17	-
									I/C	5	2	36.37	35.02 - 37.94	1	6	38.1	-
CD8 depleted	Sheep 2	Sheep 6	Sheep 7	Sheep 18	Sheep 25	Sheep 26	Sheep 33		Control	0	5	-	-	0	5	-	-
Cq values	CD8 (1)	CD8 (2)	CD8 (3)	CD8 (4)	CD8 (5)	CD8 (6)	CD8 (7)
Nasal	no ct	no ct	36.96	34.53	31.76	33.96	35.12
Ocular	37.87	no ct	no ct	no ct	38.38	no ct	no ct
WC1 depleted	Sheep 3	Sheep 9	Sheep 12	Sheep 16	Sheep 17	Sheep 21	Sheep 27
Cq values	WC1 (1)	WC1 (2)	WC1 (3)	WC1 (4)	WC1 (5)	WC1 (6)	WC1 (7)
Nasal	no ct	no ct	37.76	36.9	36.31	33.57	33.55
Ocular	no ct	no ct	no ct	no ct	no ct	38.17	no ct
Negative control	Sheep 5	Sheep 11	Sheep 14	Sheep 24	Sheep 30
Cq values	Control (1)	Control (2)	Control (3)	Control (4)	Control (5)
Nasal	no ct	no ct	no ct	no ct	no ct
Ocular	no ct	no ct	no ct	no ct	no ct
CD4 depleted	Sheep 10	Sheep 13	Sheep 19	Sheep 22	Sheep 23	Sheep 28	Sheep 31
Cq values	CD4 (1)	CD4 (2)	CD4 (3)	CD4 (4)	CD4 (5)	CD4 (6)	CD4 (7)
Nasal	no ct	36.64	37.73	32.08	35.51	34.42	28.59
Ocular	no ct	no ct	no ct	no ct	no ct	no ct	no ct
