# Supplementary material for: Specific T-cell subsets have a role in anti-viral immunity and pathogenesis but not viral dynamics or onwards vector transmission of an important livestock arbovirus
Source: Front Immunol. 2024 Jan 31;15:1328820. doi: 10.3389/fimmu.2024.1328820 (PMC10864546; doi:10.3389/fimmu.2024.1328820)
Supplement: Supplementary file 11 [file DataSheet_11.xlsx]

## Sheet: All data_Cq
Cq values of Culicoides midges fed on BTV-infected, T cell/mock depleted sheep at peak viremia
Cq values labelled D0 were collected immediately at collection following blood-feeding (i.e., an indicator of baseline viral uptake) and those labelled D6/7/9/10 were tested upon extrinsic incubation (i.e., an indicator of viral replication)
Sheep 1		Sheep 2		Sheep 3		Sheep 4		Sheep 6		Sheep 7		Sheep 8		Sheep 9		Sheep 10		Sheep 12		Sheep 13		Sheep 15		Sheep 16		Sheep 17		Sheep 18		Sheep 19		Sheep 20		Sheep 21		Sheep 22		Sheep 23		Sheep 25		Sheep 26		Sheep 27		Sheep 28		Sheep 29
I/C (1)		CD8 (1)		WC1 (1)		I/C (2)		CD8 (2)		CD8 (3)		I/C (3)		WC1 (2)		CD4 (1)		WC1 (3)		CD4 (2)		I/C (4)		WC1 (4)		WC1 (5)		CD8 (4)		CD4 (3)		I/C (5)		WC1 (6)		CD4 (4)		CD4 (5)		CD8 (5)		CD8 (6)		WC1 (7)		CD4 (6)		I/C (6)
D0	D6	D0	D7	D0	D6	D0	D7	D0	D7	D0	D6	D0	D6	D0	D10	D0	D6	D0	D7	D0	D7	D0	D7	D0	D6	D0	D7	D0	D6	D0	D6	D0	D7	D0	D7	D0	D7	D0	D7	D0	D7	D0	D7	D0	D9	D0	D9	D0	D9
32.12	31.49	33.79	21.75	32.38	27.08	35.95	28.3	34.02	34.81	30.2	No Ct	32.98	19.92	34.1	24.49	29.97	34.78	30.39	33.25	32.76	No Ct	33.34	29.27	31.26	No Ct	31.56	25.04	31.64	22.81	32.15	26.86	35	26.66	34.05	No Ct	32.13	36.66	32.67	33.02	32.05	29	33.32	32.6	28.89	30.18	30.72	29.65	30.77	No Ct
32.85	23.5	34.78	28.68	33.74	28.4	36.44	38.02	34.12	38.88	30.51	34.65	33	26.89	33.33	24.28	30.86	21.97	30.4	26.03	31.42	26.3	31.76	24.41	31.57	No Ct	32.16	26.16	30.8	29.27	32.59	25.66	32.69	25.59	34.07	26.74	31.48	27.13	34.29	24	32.38	32.97	33.37	29.6	28.89	26.89	32.07	25.18	30.17	20.63
32.41	28.06	32.88	22.66	34.63	No Ct	40.69	28.74	34.23	38.8	31.66	32.03	32.82	19.88	35.13	24.41	31.37	21.42	30.46	21.31	31.44	37.35	31.59	22.89	31.71	23.99	32.12	27	30.45	26.72	31.59	26.68	32.73	28.3	33.35	27.54	29.76	21.66	33.55	No Ct	30.77	35.29	31.03	No Ct	32.3	21.69	31.07	22.57	32.59	33.54
32.01	22.43	33.28	28.25	33.36	26.27	36.02	37.72	34.23	38.8	30.18	No Ct	32.67	20.6	34.09	34.59	30.76	22.22	30.91	21.93	30.88	27.97	34.29	31.02	32.23	25.65	32.38	29.79	30.11	No Ct	31.95	28.1	33.42	37.88	32.47	27.19	31.18	22.04	32.96	27.12	31.28	22.07	35.48	24.7	31.38	32.29	30.5	22.66	31.51	21.58
31.8	30.39	33.53	27.43	33.5	No Ct	36.23	No Ct	35.26	22.16	30.26	23.24	33.25	27.91	34.61	36.4	30.44	23.14	31.09	21.44	31.75	No Ct	32.35	No Ct	32.87	32.25	32.14	38.3	29.73	25.09	32.22	35.21	32.33	24.61	33.02	33.88	31.64	23.62	33.83	24.66	30.68	23.15	35.24	26.54	30.24	19.5	29.25	32.94	31.87	30.53
32.4	30.75	32.27	31	35.07	25.41	35.05	27.1	34.3	25.1	31.89	23.57	33.29	35.7	34.22	26.76	29.92	30.76	31.64	21.73	31.16	37.71	32.67	23.08	32.42	25.58	33.16	25.44	29.99	25.86	32.79	27.44	33.24	34.52	32.41	31.02	31.52	21.5	32.95	33.86	30.89	27.39	33.78	32.64	31.51	22.24	30.31	23.3	31.22	35.02
31.55	27.41	33.07	24.4	33.93	32.18	34.69	27.24	34.55	35.71	31.64	23.83	34.56	26.34	34.22	23.73	31.44	24.32	31.42	24.01	32.21	34.18	32.56	32.76	32.47	24.78	32.68	27.99	31.76	24.27	33.63	25.21	33.95	25.22	33.03	27.16	32.24	24.6	34.21	No Ct	31.25	34.45	33.59	No Ct	30.18	23.01	31.31	21.07	31.28	20.02
32.63	22.89	31.91	23.09	34.31	No Ct	35.35	No Ct	33.4	22.92	29.53	22.44	29.8	21.31	33.65	27.46	32.52	23.57	33.85	22.07	32.68	No Ct	33.53	38.07	32.3	No Ct	33.98	31.43	33.32	28.69	34.2	25.33	32.72	34.94	32.05	No Ct	32.58	30.38	34.39	No Ct	32.82	22.73	33.16	20.79	31.37	21.32	28.65	22.99	29.88	25.21
32.79	23.42	32.5	34.85	33.59	37.87	35.25	25.47		25.86		21.67		No Ct		30.23		23.99		20.45		36.71		21.14		23.92		26.65		28.03		34.65	33.12	24.31	32.72	30.75	32.11	25.32	33.35	37.66	32.71	22.77	33.71	26.53	30.53	25.8	29.57	27.39	30.48	34.74
31.89	23.81	31.8	26	33.8	38.09	36.31	27.48		No Ct		36.18		36.73		29.56		35.4		34.61		27.4		28.86		31.95		28.11		32.32		25.8	32.51	28.76	32.48	27.73	31.55	32.67	34.54	27.27	33.37	34.45	32.56	22.19	31.62	34.11	29.45	27.24	29.66	20.26
31.29	25.33	32.12	26.97	33.35	33.35	35.61	37.69		27.87		23.79		30.93		26.95		25.59		21.61		No Ct		22.77		28.98		28.9		24.53		29.16	33.46	25.39	33.01	No Ct	31.11	29.04	33.1	30.15	32.01	31.78	33.57	24.92	30.49	22.41	29.71	25.68	30.12	34.49
32.4	No Ct	31.93	30.73	33.86	23.15	35.13	23.48		32.87		31.18		35.94		28.58		28.43		24.58		No Ct		31.3		28.43		25.62		30.49		25.52	32.83	31.62	33.42	33.87	31.71	29.79	33.39	22.58	33.94	34.37	32.37	28.91	31.62	22.89	No Ct	25.63	31.11	26.21
31.4	28.89	31.43	28.36	33.82	29.9	34.44	26.49		22.44		22.52		36.52		24.06		20.85		23.19		33.31		29.14		30.09		24.45		No Ct		26.13	34.25	28.39	33.71	23.76	29.44	29.98	34.78	38.03	33.11	33.27	33.92	32.02	30.7	21.67	30.67	27.99	30.25	20.65
32.98	30.23	32.42	27.14	32.24	36.6	35.04	No Ct		36.89		32.71		30.54		23		25.96		19.67		28.71		26.32		36.63		31.95		25.82		27.58	33.97	25.12	33.26	23.11	30.85	25.83	34.19	No Ct	34.69	26.26	36.43	28.22	30.04	26.94	30.17	35.06	30.37	35.04
31.82	24.37	31.69	23.39	34.65	32.46	33.33	27.61		23.01		22.19		21.9		21.78		23.73		23.67		26.13		29.62		No Ct		27.76		24.92		23.2	36.85	27.88	36.72	27.6	32.3	23.04	33.37	35.19	32.16	29.02	33.71	25.17	29.99	33.73	31.4	38.19	32.16	30.15
30.65	26.06	32.13	30.28	33.45	38.05	35.94	28.82		35.7		32.26		28.59		32.52		21.58		24.96		28.71		33.94		24.99		33.84		26.53		30.47	34.82	31.18	34.69	23.62	31.43	25.48	34.57	No Ct	32.12	30.03	32.98	25.35	35.65	21.36	31.73	19.65	31.94	24.46
	24.82		34.78		37.53		37.88		28.59		22.53		37.94		35.78		22.6		21.55		27.14		32.82		26.08		26.43		37.28		26.44	35.79	34.9	33.5	25.92		30.53		28.78		23.17		24.46		21.75		21.98		30.99
	31.83		24.98		23.73		27.09		29.28		21.47		21.75		24.77		25.29		21.59		26.91		28.87		27.78		22.63		24.74		31.8	33.73	35.61	33.16	29.02		35.71		37.83		27.88		22.43		25.7		21.65		21.07
	27.11		25.38		30.09		37.76		21.76		38.66		36.72		21.68		22.14		20.57		25.71		26.11		37.27		30.29		24.63		25.61	33.1	36.77	32.86	No Ct		24.64		25.66		No Ct		24.2		20.94		25.94		19.11
	22.1		22.64		29.2		32.45		25.29		22		37.8		35.54		21.79		26.84		29.35		24.04		25.71		28.47		37.88		26.27	32.08	36.07	31.91	24.97		33.71		39.57		27.66		No Ct		32.72		32.8		33.27
	23.23		23.97		30.56		25.44		No Ct		38.2		32.2		24.95		22.75		25.05		No Ct		34.78		37.93		27.57		25.57		32.21	32.35	27.94	33.32	33.25		20.74		38.72		34.47		22.61		32.63		26.73		21.17
	24.08		25.56		25.41		24.66		No Ct		32.4		24.97		25.45		23.63		23.07		29.05		23.87		37.04		35.14		31.34		34.02	32.4	37.95	33.49	34.89		26.67		39.09		23.3		No Ct		25.3		28.35		34.4
	28.13		26.86		34.13		36.62		36.59		23.08		22.37		27.06		21.61		30.79		37.56		34.24		22.72		23.31		22.97		26.49	33.96	22.1	33.07	31.61		29.09		28.57		30.54		42.71		20.55		22.05		23.22
	25.7		23.89		28.99		30.78		37.01		38.41		28.96		33.7		22.77		32.1		28.38		27.57		No Ct		35.95		24.72		25.23	33.68	32.01	33.06	28.14		31.79		30.22		27.39		22.07		21.53		23.82		22.06
	37.35		26.07		22.96		No Ct		No Ct		24.78		28.16		25.63		35.16		25.53		30.14		33.37		28.28		27.16		30		33.24		21.39		No Ct		37		36.85		28.28		32.14		22.74		23.25		20.46
	30.88		22.23		26.51		39.03		29.22		35.58		22.49		27.61		27.57		20.75		25.31		24.34		38.31		32.43		31.5		32.71		35.5		No Ct		28.14		26.44		31.83		36.44		30.61		28.03		25.35
	23.52		24		23.82		26.63		23.32		21.58		24.5		31.97		27.52		21.95		29.89		No Ct		33.82		31.29		27.77		32.43		25.78		25.88		32.84		28.91		23.53		34.39		21.22		19.23		21.06
	No Ct		25.07		27.53		28.68		32.63		23.49		34.37		26.05		21.49		24.84		23.8		33.57		No Ct		37.25		25.12		26.41		25.15		35.69		24.18		38.46		23.06		28.02		20.57		No Ct		35.14
	24.04		22.88		30.41		30.47		20.95		24.6		23.74		27.37		20.71		22.79		32.86		25.37		24.01		32.32		22.7		24.65		23.49		No Ct		20.21		38.46		35.03		21.49		26.8		21.1		38.66
	30.58		22.79		32.02		24.66		No Ct		No Ct		32.75		26.34		21.34		20.51		26.46		24.3		36.53		28.73		29.15		27.19		34.54		30.74		31.04		36.85		31.91		No Ct		21.08		27.49		33.95
	26.68		23.86		24.64		27.74		33.86		22.54		38.73		27.34		31.68		27.19		No Ct		29.8		27.41		35.14		25.18		23.5		26.06		30.17		28.6		28.65		32.09		26.37		21.02		41.35		33.32
	26.61		23.61		34.45		30.28		39.35		40.12		27.55		24.71		34.16		23.84		23.37		24.56		No Ct		25		24.98		24.63		32.06		37.72		23.38		29.92		32.14		No Ct		21.4		22.59		25
	No Ct		22.5		25.59		38.1		31.65		40.87		28.68		25.16		32.69		31.9		29.83		31.44		23.99		23.12		35.68		27.22		28.05		35.06		26.04		No Ct		26.14		22.87		20.71		22.62		19.97
	28.69		24.58		28.02		No Ct		26.26		33.34		32.47		26.75		24.99		21.96		37.07		26.44		23.91		28.96		24.47		28		35.11		28.63		22.25		36.09		34.95		23.83		31.6		18.69		23.09
	30.15		22.59		No Ct		No Ct		27.82		26.91		27.96		24.43		35.94		21.05		37.53		23.46		33.28		33.27		25.2		37.09		34.03		25.45		28.74		34.28		21.03		No Ct		20.92		33.83		36.27
	31.59		23.09		35.93		31.33		38.65		26.14		29.39		29.19		19.77		26.27		25.51		28.53		25.02		27.81		24.78		24.35		24.4		26.16		26.61		27.65		26.15		31.52		27.61		36.94		23.94
	No Ct		24.61		No Ct		37.77		No Ct		24.78		34.61		34.51		28		30.17		33.93		40.95		22		No Ct		26.06		25.52		43.22		28.85		22.64		No Ct		24.25		32.98		22.03		21.93		23.32
	35.52		24.85		35.32		30.57														25.4		23.37		25.85		25.51		31.04		27.79		26.93		23.58		23.28		No Ct		26.97		34.48		24.28		21.66		21.67
	38.68		31.24		35.06		36.84														25.4		25.9		37.13		27.88		26.92		28.31		No Ct		25.71		38.44		25.28		28.31		24.98		29.5		34		20.9
	28.5		23.62		36.68		30.05														23.6		36.84		36.9		37.32		24.07		22.1		30.56		30.1		29.13		27.73		34.98		24.49		23.08		23		22.17
	23.62		32.19		No Ct		24.06														33.2		27.98		28.06		30.02		25.72		36.44		30.54		34.51		26.35		23.45		38.34		24.21		23.08		21.59		22.99
	30.99		35.66		33.37		28.74														28.72		29.61		24.89		34.79		35.96		35.54		35.14		31.51		21.89		27.99		33.85		27.2		32.24		19.68		28.14
	26.14		34.5		29.67		31.26														25.57		24.18		25.7		27.5		35.66		27.29		24.22				25.95		26.55		24.31		No Ct		20.74		29.81		38.88
	31.66		32.47		29.85		28.41														24.35		33.16		No Ct		23.45		33.03		26.46		31.18				24.79		29.62		22.9		23.95		33.01		27.64		No Ct
	26.73		24.8		26.58		36.74														34.8		38.69		38.83		22.24		32.48		27.24		36				36.24		25.85		32.41		31.7		28.54		31.15		33
	25.07		27.18		28.22		25.25														26.88		31.29		32.75		31.83		24.67		37.14		26.19				26.36		27.25		23.35		No Ct		21.3		25.85		19.96
	26.77		32.33		26.94		28.43														26.8		25		23.97		36.98		30.82		24.44		27.26				25.28		30.8		25.81		No Ct		24.99		24.69		35.26
	25.82		21.89		No Ct		36.83														No Ct		32.02		No Ct		26.68		25.58		38.01		31.36				35.14		30.51		36.52		24.49		21.83		34.78		21.44
	22.67		25.61		34.56		32.81														38.31		30.97		28.16		No Ct		No Ct		29.08		22.57				35.57		29.59		29.79		28.17		23.12		24.78		31.1
	22.72		23.39		24.67		33.34														25.81		24.69		26.37		25		27.64		24.59		29.16				36.94		32.26		36.19		29.6		26.12		22.23		20.85
	24.83		23.42		32.52		28.16														24.2		28.21										27.2
	26.67		34.02		29.67																28.89		24.52
	29.13		26.12		20.44																32.78		25.17
	32.72		24.27		35.46																30.51		30.07
	23.28		34.2		32.71																30.5		29.54
	22.56		34.3		35.7																36.02		24.78
	27.53		23.46		29.31																27.16		29
	25.97		24.05		33.99																26.29
	27.51		31		23.18
	29.87		28.72		25.44
	37.87		27.85		34.66
			23.48		32.64
			29.16		18.76
			27.01		36.81
			27.12		25.28
			31.79		No Ct
			23.36		25.27
			26.3		31.93
			27.88		26.79
			29.49		26.24
			26.27		27.23
			26.6		23.81
[truncated: 6 more columns]

## Sheet: All data_genome copies
BTV Segment 10 genome copies detectable in Culicoides midges fed on BTV-infected, T cell/mock depleted sheep at peak viremia
Genome copies labelled D0 were collected immediately at collection following blood-feeding (i.e., an indicator of baseline viral uptake) and those labelled D6/7/9/10 were tested upon extrinsic incubation (i.e., an indicator of viral replication)
Sheep 1		Sheep 2		Sheep 3		Sheep 4		Sheep 6		Sheep 7		Sheep 8		Sheep 9		Sheep 10		Sheep 12		Sheep 13		Sheep 15		Sheep 16		Sheep 17		Sheep 18		Sheep 19		Sheep 20		Sheep 21		Sheep 22		Sheep 23		Sheep 25		Sheep 26		Sheep 27		Sheep 28		Sheep 29
I/C (1)		CD8 (1)		WC1 (1)		I/C (2)		CD8 (2)		CD8 (3)		I/C (3)		WC1 (2)		CD4 (1)		WC1 (3)		CD4 (2)		I/C (4)		WC1 (4)		WC1 (5)		CD8 (4)		CD4 (3)		I/C (5)		WC1 (6)		CD4 (4)		CD4 (5)		CD8 (5)		CD8 (6)		WC1 (7)		CD4 (6)		I/C (6)
D0	D6	D0	D7	D0	D6	D0	D7	D0	D7	D0	D6	D0	D6	D0	D10	D0	D6	D0	D7	D0	D7	D0	D7	D0	D6	D0	D7	D0	D6	D0	D6	D0	D7	D0	D7	D0	D7	D0	D7	D0	D7	D0	D7	D0	D9	D0	D9	D0	D9
1404	507.1	426.5	239000	1169	7547	91.94	4421	788.9	268.2	10130	No Ct	1586	5740000	745.7	250600	11860	272.3	8923	739.2	884.5	No Ct	600.3	12830	2444	No Ct	1996	134400	1525	758200	1076	49190	241.3	42490	454.9	No Ct	1630	44.26	1139	764.4	1718	11210	738	1280	12940	8519	4758	7706	3583	No Ct
835	115000	211.7	2290	442.6	3126	64.99	6.04	739.7	17.24	8233	298.1	1558	48160	1247	288000	6519	1182000	8871	83200	2189	62100	1740	306100	1979	No Ct	1328	62810	2693	9709	796.1	110600	1120	88800	448.4	60370	2526	30850	387.8	315300	1383	789.6	712.3	9199	12930	66480	1944	160300	5392	4059000
1139	5199	819	129500	235.3	No Ct	3.17	3291	684.4	18.2	3832	1742	1761	5911000	375	265000	4635	1697000	8541	1814000	2152	45.45	1950	822600	1803	403200	1361	35550	3412	54120	1572	55890	1091	13840	723.9	35600	7936	1326000	631.7	No Ct	4038	167.6	3399	No Ct	1673	1730000	3769	948500	1384	983.5
1519	239100	614	3057	582.2	13030	87.61	7.38	684.7	18.27	10270	No Ct	1951	3591000	751.6	246.7	6976	1004000	6291	1214000	3155	20790	315.9	4100	1265	135800	1149	5335	4290	No Ct	1236	21460	689.9	19.14	1301	44690	3069	1018000	940.4	39290	2885	1146000	174.5	230600	3076	2267	5510	892400	2815	2202000
1755	1069	515.1	5294	526.5	No Ct	75.61	No Ct	344.6	1345000	9747	650100	1319	24070	531.3	71.02	8670	549200	5614	1673000	1755	No Ct	1173	No Ct	823.1	1842	1348	16.51	5540	162500	1024	176.6	1430	174400	900.4	549	2268	344400	526.8	203600	4284	558300	204.6	68890	6553	6806000	12620	821.5	2223	6868
1153	841.5	1259	483.8	171.9	23120	174.7	9978	653.6	185200	3282	519800	1287	115.1	688.3	52740	12270	3765	3882	1382000	2604	35.82	942.6	725600	1115	142300	679.3	102500	4650	97000	695.4	33310	777.9	192.2	1351	3609	2455	1482000	946.7	437.1	3738	32720	544.1	1247	2825	1225000	6268	578800	3424	379
2098	8091	712.2	40360	387.2	248.3	225.7	9094	554.2	146.1	3877	437100	551.3	70500	691.1	421100	4441	254500	4487	311000	1282	360.4	1018	1319	1077	239400	933.2	18120	1398	282000	393.3	150500	484.9	114400	892.9	45590	1520	175300	409	No Ct	2944	293.3	617	No Ct	6823	754200	3225	2632000	3289	6043000
978.3	174900	1622	97180	295.4	No Ct	141.1	No Ct	1192	804200	15880	1112000	13300	2207000	1012	32680	2158	416500	884.3	1104000	752.3	No Ct	527.1	41.41	969.4	No Ct	309.8	1753	487.9	14330	267.1	138500	1101	143.5	1718	No Ct	1208	3315	361.5	No Ct	1030	735800	822.2	3009000	3106	2181000	18780	711800	8325	212000
870.3	121700	1067	36.51	492.4	5.47	151.7	30160		111300		1870000		No Ct		4897		315100		3193000		68.93		2572000		420700		45000		22390		258.3	842.7	214700	1103	4312	1815	153000	807.6	34.47	1727	717500	569.6	69110	5409	131800	10230	35670	5599	455.6
1656	93640	1762	13810	426.2	4.75	71.59	7750		No Ct		106.7		56.81		7752		181.8		303.6		30260		16820		2236		16740		1240		100600	1263	10070	1291	31400	2620	1260	372	35620	1126	293.2	1222	1200000	2617	726.2	11060	39640	9640	5185000
2525	33250	1403	7197	583.4	113.2	117.4	7.53		28740		448000		3036		46430		110800		1495000		No Ct		890300		15500		9732		237300		10440	671.2	102300	909.2	No Ct	3493	13530	954.1	5188	2726	1748	623	199600	5559	1101000	9306	114300	7080	534.5
1148	No Ct	1601	579.1	406.2	105000	164.8	116700		986.8		3092		97.77		15180		17340		214700		No Ct		3419		22260		90660		4272		121900	1026	1408	689.5	553.4	2355	8279	788.9	813900	779.4	311	1393	14470	2618	813100	No Ct	118300	3688	111300
2332	2958	2292	2831	419.6	1145	269.8	15100		1110000		1054000		65.81		336700		2454000		531200		637.7		14020		7549		199700		No Ct		80640	397.9	13010	569.2	426600	10390	7282	316.7	26.96	1334	648.3	495.9	1865	4814	1749000	4931	23760	6521	4026000
762.3	1196	1137	6415	1291	12.87	175.6	No Ct		65.75		1103		3960		694900		87110		5317000		12870		88060		106.3		1236		99710		30310	477.5	123000	766	654500	4130	109900	661.6	No Ct	475.9	69800	154.2	22720	7473	64660	6879	193.8	6001	373.5
1739	64010	1901	79630	233	205.7	593.6	7071		759000		1318000		1476000		1603000		373400		389400		69490		7360		No Ct		21110		182600		580200	70.24	18410	76.43	22360	1602	679900	1125	179.1	2478	11040	903.4	169300	7723	923.3	3039	23.11	1839	8799
3987	20300	1394	784.7	545.6	4.88	92.81	3118		147.1		1491		15010		1015		1530000		167500		12810		400.3		209800		341.2		61660		4331	271.1	1908	295.8	344600	2839	138300	517.4	No Ct	2538	5646	1450	150700	181.8	2118000	2439	6882000	2118	343500
	47210		38.33		6.88		6.61		17660		1045000		24.73		109		785200		1560000		35960		849.5		102800		52280		43.75		65510	164.4	148.1	733	70860		5087		13000		550700		270200		1665000		1421000		5102
	404.1		27350		71200		10090		11070		2139000		1640000		206900		135200		1517000		41740		12220		33880		688900		205900		1768	628.7	90.91	912.5	8392		172.9		30.69		23610		1029000		140700		1774000		3075000
	9967		20930		1006		7.16		1763000		20.08		57.3		1714000		1057000		2959000		91420		78190		69.85		3809		222600		114800	953.4	40.95	1110	No Ct		239300		103800		No Ct		319600		2764000		95840		10830000
	298700		131600		1832		265.1		163000		1497000		27.33		128.7		1326000		48900		8487		316100		131100		13030		29.27		73450	1848	66.27	2072	135700		639.6		9.59		27490		No Ct		1735		901.2		1175
	138700		53890		733.4		30810		No Ct		27.34		1267		182900		708300		158000		No Ct		227.7		45.62		24040		117600		1341	1555	17710	822.1	461		3052000		16.96		290.7		914200		1838		56160		2883000
	493900		18540		23050		52380		No Ct		1362		179500		129600		399100		575700		10320		354800		81.4		141.7		2399		396	1504	18.22	739.4	149		63560		13.24		503900		No Ct		180700		18570		564.9
	30130		7767		67.32		15.61		80.93		721300		1073000		42860		1492000		3703		39.68		327.3		918600		434100		678100		115300	541.6	976500	972.7	1424		13100		18380		4003		1.65		3519000		1349000		764100
	161500		56960		2104		820.8		60.86		23.62		11720		454.7		699300		1571		15960		29350		No Ct		81.49		209300		265600	650.4	1078	978.5	15390		2235		6259		32870		1297000		1906000		405400		1621000
	51.01		13210		119300		No Ct		No Ct		229300		20220		114500		212.3		115100		5034		587.2		24480		31910		5961		1289		1594000		No Ct		74.4		82.21		18160		1727		896100		597700		4531000
	4491		173200		11080		3.03		11580		159		983800		29460		30460		2622000		118700		258400		35.46		889.4		2157		1829		98.1		No Ct		24220		73950		1695		102.3		6512		23120		194400
	731300		52750		67040		13780		613800		1982000		248900		1489		31400		1195000		5927		No Ct		664.1		1932		26770		2205		77930		72710		1131		14700		433500		393.8		2319000		9209000		3088000
	No Ct		25780		5594		3423		1161		547800		286.8		85710		1616000		180700		317900		515.3		No Ct		33.74		159000		121000		120400		174.8		323400		28.74		590800		25950		3487000		No Ct		352.2
	510500		112100		814.6		1014		3045000		259700		419700		34750		2696000		690100		853		128800		395900		955.5		817800		391400		377100		No Ct		4310000		28.63		199		1907000		70500		2584000		36.24
	5522		119000		276.3		52290		No Ct		No Ct		870.4		70270		1782000		3080000		56060		264500		113.3		10990		10550		72480		190		6234		3652		82.03		1608		No Ct		2533000		33520		756.3
	82040		58120		38600		6479		506.8		1043000		14.45		35370		2072		39010		No Ct		6514		43130		141.5		153100		842100		64260		9071		17970		17410		1424		76830		2691000		2.7		1139
	85750		68560		54.18		1153		12.6		7.5		30750		215100		409.7		348200		420800		223200		No Ct		137400		175400		396600		1042		66.45		543200		7618		1377		No Ct		2097000		932100		242600
	No Ct		144100		20490		5.69		2255		4.53		14170		294200		1069		1791		6173		2163		402600		491700		129.4		70600		16450		376		95440		No Ct		75650		765700		3322000		918200		6223000
	20400		35690		4022		No Ct		84820		719.1		1052		52970		164200		1186000		54.69		62580		424300		9379		247000		42260		128.5		24600		1141000		135		211		407900		2354		13250000		830700
	7400		135500		No Ct		No Ct		29620		54920		23140		259800		127.5		2159000		40.36		468200		944.2		502.4		151500		99.31		269		195200		16440		439		2295000		No Ct		2879000		449.5		168.9
	2743		97120		20.14		567		20.18		92310		8678		9977		4990000		70910		103900		15350		205200		20390		200300		478600		201400		123100		66070		33500		75240		2596		33670		53.94		480000
	No Ct		35170		No Ct		7.15		No Ct		229400		243.8		260.4		22890		5558		425.4		3.55		1468000		No Ct		84540		219500		0.4854		21370		1221000		No Ct		266900		993.7		1379000		1470000		720500
	180.5		29780		30.24		949.8														111900		494600		119500		97750		2937		48370		35420		659900		805000		No Ct		43530		370.5		309000		1756000		2079000
	20.31		411.9		36.06		13.4														111600		90210		76.52		19480		47340		34200		No Ct		164900		41.39		217700		17760		192200		9573		400.5		3415000
	23170		68360		12.21		1345														362000		56.87		88.94		32.11		323500		2138000		2920		9453		17770		44430		206.7		265200		686300		709400		1508000
	682500		217.4		No Ct		79040														684.1		22240		28350		4565		106700		152.8		2955		537.2		108700		720300		21.92		319000		686400		1850000		889600
	4143		21.33		111.8		3274														12750		7417		223700		178.8		106.7		279.7		125		3776		1986000		37500		438.8		44590		1541		6750000		32060
	118600		46.42		1331		594.6														99950		287300		132200		25250		130.8		67400		228600				141000		95370		257200		No Ct		3248000		6918		31.37
	2601		181.1		1182		4108														221600		678		No Ct		393400		768.7		117700		1909				300900		12980		660100		377700		922.1		30220		No Ct
	79040		30970		10540		14.33														240.2		16.34		25.25		896900		1114		69660		69.45				174.4		151000		1151		2302		18140		2770		928.2
	250200		6255		3519		35190														42550		2386		1328		1336		216200		96.36		58730				108000		60580		488300		No Ct		2242000		101900		5458000
	77150		198.5		8276		4046														44760		165400		407100		40.6		3408		451200		28290				218500		5997		94260		No Ct		191700		224300		206
	148400		218000		No Ct		13.49														No Ct		1462		No Ct		44050		117400		54.02		1691				356.7		7240		73.96		264800		1579000		234.5		2036000
	1311000		17940		50.27		207.7														24.26		2955		26550		No Ct		No Ct		20580		707200				269.6		13190		6588		23480		665100		210900		3300
	1271000		79310		37890		144.3														85770		203800		85330		137500		29160		407000		7639				110.1		2314		91.86		9215		90290		1197000		3013000
	295600		78020		198.2		4865														245400		19030										29370
	82220		64		1333																11400		228400
	15060		12790		643700																898.1		147800
	1252		44160		27.61																3968		5428
	860400		56.49		174.5																3992		7789
	1415000		53		23.48																108.4		191500
	45370		76010		1695																35470		11180
	134200		50930		73.83																62460
	46150		484.3		103100
	9010		2237		22610
	35.45		3986		47.07
			75000		182.1
			1656		1980000
			7001		11.2
			49060		25230
			1774		No Ct
			708800		25450
			87780		293.2
			28570		9180
			9088		13290
			89700		6810
			70720		67720
[truncated: 6 more columns]

## Sheet: Cq @ feeding
Average sheep Cq at feeding
		Cq @ feeding	Log BTV genome copies/ml blood @ feeding	Average Cq @ feeding	Viral uptake (Average Cq D0)	Viral uptake (Average Cq D0)	Midges with Ct ≤ 25	Midges with Ct ≤ D0
Sheep	Midges fed on sheep at day (dpi)	CD4	9.00494	19.2057
Sheep 10	6	17.59	9.3784		30.91		22	30
Sheep 13	7	19.34	8.78958		31.7875		5	35
Sheep 19	6	19.69	8.68931		32.64		8	40
Sheep 22	7	19.96	9.02119		31.4394		16	38
Sheep 23	7	21.72	8.52244		33.7588		4	28
Sheep 28	6	17.39	9.49693		30.4387		24	39
Sheep 31	6	18.75	9.13672		30.7475		31	39
		CD8	8.89999	19.69
Sheep 2	7	20.26	9.08636		32.5956		31	65
Sheep 6	7	21.76	8.20952		34.2637		6	20
Sheep 7	6	18.47	9.13354		30.7337		18	20
Sheep 18	6	19.49	8.74507		30.975		14	20
Sheep 25	7	19.63	9.11059		32.2644		13	34
Sheep 26	7	20.04	8.99782		33.6388		17	36
Sheep 33	6	19.2	9.01703		32.2912		17	36
		18.67	9.15534	18.935
		WC1	8.89304	19.6514
Sheep 3	6	19.13	9.41497		33.73		10	47
Sheep 9	10	22.26	8.06819		34.1687		11	32
Sheep 12	7	19.53	8.83378		31.27		25	33
Sheep 16	6	19.12	8.85248		32.1037		11	28
Sheep 17	7	18.97	8.89432		32.5225		8	38
Sheep 21	7	20.67	8.8202		33.2846		5	28
Sheep 27	6	17.88	9.36736		30.9625		30	42
		I/C	9.02368	19.4971
Sheep 1	6	18.8	9.5092		32.0619		18	52
Sheep 4	7	21.39	8.7574		35.7169		4	33
Sheep 8	6	20.14	8.66276		32.7962		11	26
Sheep 15	7	19.79	8.65896		32.7613		17	44
Sheep 20	7	20.61	8.83696		33.5408		8	35
Sheep 29	6	18.27	9.26482		30.9613		25	31
Sheep 32	6	17.48	9.47567		29.1319		41	48
