# Supplementary material for: Specific T-cell subsets have a role in anti-viral immunity and pathogenesis but not viral dynamics or onwards vector transmission of an important livestock arbovirus
Source: Front Immunol. 2024 Jan 31;15:1328820. doi: 10.3389/fimmu.2024.1328820 (PMC10864546; doi:10.3389/fimmu.2024.1328820)
Supplement: Supplementary file 12 [file DataSheet_12.xlsx]

## Sheet: IFNg
Serum IFNg concentration (ng/ml)
Days post infection (dpi)	CD4 (1)	CD4 (2)	CD4 (3)	CD4 (4)	CD4 (5)	CD4 (6)	CD4 (7)	CD8 (1)	CD8 (2)	CD8 (3)	CD8 (4)	CD8 (5)	CD8 (6)	CD8 (7)	WC1 (1)	WC1 (2)	WC1 (3)	WC1 (4)	WC1 (5)	WC1 (6)	WC1 (7)	I/C (1)	I/C (2)	I/C (3)	I/C (4)	I/C (5)	I/C (6)	I/C (7)	Control (1)	Control (2)	Control (3)	Control (4)	Control (5)
-3	0.357	0	0.09	0	0	0	0	0.172	0.063	0.194	0	0.104	0	0	0.052	0.157	0.16	0.021	0.009	0	0	0	0	0	0	0	0	0	0	0.049	0	0.033	1.566
0	0.406	0	0.066	0	0	0	0	0.173	0.072	0.198	0	0.022	0	0	0.025	0.123	0.088	0.009	0	0	0	0	0	0	0	0	0	0	0	0	0	0.007	0.919
2	0.4	0	0.075	0	0.004	0.043	0	0.188	0.055	0.101	0	0.095	0	0	0.041	0.094	0.071	0.005	0	0	0	0	0.031	0	0	0	0	0	0	0.004	0	0.037	0.721
4	0.354	0	0.08	0	0	0.032	0	0.214	0.093	0.155	0	0.072	0	0	0.049	0.085	0.125	0.014	0	0	0	0	0.096	0	0	0	0	0	0	0.023	0	0.017	0.568
6	1.541	0.037	3.229	0.22	0	0.045	0.59	0.149	0.696	1.821	0.006	0.112	0.455	0.014	0.577	0.495	0.337	0	0.006	0	0.3	0	0.055	0	0	0	0	0	0	0.003	0	0.025	0.471
8	4.22	5.603	9.738	2.728	0.229		8.753	0.313	1.074	1.37	0.481	0.352	5.383	0	6.804	1.185	1.078	0.237	0.543	0.413	3.885	0	0.015	0.066	0	0	0		0	0.002	0	0.025	0.382
10		4.29	7.141		1.229			0.64	0.843		0.861	6.954	2.309	0.059		0.898		0.421	0.479	0.285	0.804	0	0.031	0.096	0	0	0		0	0.004	0	0.029	0.329
12		1.965	5.954		1.849			0.631	0.469		0.502	7.273	1.309	0.024		0.686		0.2	0.257	0.139	0.469	0.015	0.066	0.123	0		0.06		0	0.002	0	0.023	0.354
14		1.494	6.799		1.775			0.488	0.328		0.133	2.993	0.649	0.046		0.483		0.165	0.217	0.113		0.055	0.066	0.139	0				0	0.006	0	0.033	1.165
16		1.004	5.668		2.903			0.352	0		0.105	1.926	0.275			0		0.148	0.141			0.055	0.096		0				0	0.001	0	0.034
18		0.437	5.725		3.063			0.404	0.237		0.036	1.264	0.224			0.294		0.146	0.026			0.031	0.055		0.022				0	0.006	0	0.029
20		0.821	5.122		2.366			0.323	0.239		0.056	1.253	0.187			0		0.158	0.052			0.015	0		0.177				0.02	0.007	0	0.032
Days post infection (dpi)	CD4 (1)		CD4(2)		CD4 (3)		CD4 (4)		CD4 (5)		CD4 (6)		CD4 (7)
	Rpt 1	Rpt 2	Rpt 1	Rpt 2	Rpt 1	Rpt 2	Rpt 1	Rpt 2	Rpt 1	Rpt 2	Rpt 1	Rpt 2	Rpt 1	Rpt 2
-3	0.37	0.344	0	0	0.088	0.092	0	0	0	0	0	0	0	0
0	0.385	0.428	0	0	0.066	0.066	0	0	0	0	0	0	0	0
2	0.395	0.405	0	0	0.075	0.075	0	0	0.007	0	0.036	0.05	0	0
4	0.352	0.357	0	0	0.08	0.08	0	0	0	0	0.036	0.028	0	0
6	1.504	1.578	0.041	0.034	3.288	3.17	0.21	0.23	0	0	0.05	0.039	0.57	0.61
8	3.989	4.451	5.565	5.641	8.714	10.761	2.769	2.686	0.233	0.224			8.122	9.384
10			4.3	4.279	7.031	7.251			1.247	1.211
12			1.954	1.975	5.837	6.071			1.802	1.896
14			1.477	1.512	7.002	6.595			1.808	1.742
16			0.998	1.009	5.647	5.688			2.978	2.828
18			0.445	0.43	5.525	5.925			2.92	3.206
20			0.791	0.851	4.837	5.406			2.444	2.288
Days post infection (dpi)	CD8 (1)		CD8 (2)		CD8 (3)		CD8 (4)		CD8 (5)		CD8 (6)		CD8 (7)
	Rpt 1	Rpt 2	Rpt 1	Rpt 2	Rpt 1	Rpt 2	Rpt 1	Rpt 2	Rpt 1	Rpt 2	Rpt 1	Rpt 2	Rpt 1	Rpt 2
-3	0.169	0.175	0.044	0.081	0.196	0.191	0	0	0.108	0.1	0	0	0	0
0	0.172	0.175	0.07	0.074	0.202	0.194	0	0	0.007	0.036	0	0	0	0
2	0.186	0.191	0.053	0.058	0.103	0.099	0	0	0.108	0.082	0	0	0	0
4	0.214	0.214	0.074	0.113	0.149	0.161	0	0	0.072	0.072	0	0	0	0
6	0.149	0.149	0.696	0.696	1.789	1.853	0	0.012	0.1	0.124	0.468	0.442	0.014	0.014
8	0.318	0.307	1.046	1.102	1.345	1.395	0.475	0.486	0.368	0.336	5.845	4.922	0	0
10	0.64	0.64	0.833	0.853			0.843	0.88	6.842	7.065	2.428	2.19	0.062	0.056
12	0.628	0.634	0.462	0.476			0.489	0.515	7.014	7.532	1.313	1.305	0.024	0.024
14	0.491	0.485	0.321	0.336			0.128	0.138	3.123	2.863	0.641	0.657	0.046	0.046
16	0.351	0.354	0	0			0.107	0.103	1.957	1.896	0.267	0.283
18	0.405	0.402	0.237	0.237			0.034	0.039	1.315	1.213	0.227	0.221
20	0.384	0.263	0.237	0.242			0.056	0.056	1.35	1.156	0.19	0.184
Days post infection (dpi)	WC1 (1)		WC1 (2)		WC1 (3)		WC1 (4)		WC1 (5)		WC1 (6)		WC1 (7)
	Rpt 1	Rpt 2	Rpt 1	Rpt 2	Rpt 1	Rpt 2	Rpt 1	Rpt 2	Rpt 1	Rpt 2	Rpt 1	Rpt 2	Rpt 1	Rpt 2
-3	0.034	0.07	0.158	0.155	0.155	0.165	0.012	0.029	0	0.018	0	0	0	0
0	0.028	0.022	0.125	0.121	0.088	0.088	0.012	0.005	0	0	0	0	0	0
2	0.044	0.039	0.097	0.092	0.069	0.074	0.005	0.005	0	0	0	0	0	0
4	0.049	0.049	0.083	0.088	0.125	0.125	0.029	0	0	0	0	0	0	0
6	0.572	0.582	0.5	0.49	0.333	0.341	0	0	0.012	0	0	0	0.315	0.286
8	6.537	7.072	1.185	1.185	1.082	1.075	0.238	0.235	0.555	0.531	0.42	0.405	4.123	3.647
10			0.902	0.895			0.416	0.427	0.494	0.465	0.273	0.298	0.829	0.779
12			0.686	0.686			0.205	0.196	0.259	0.256	0.139	0.139	0.485	0.454
14			0.486	0.481			0.148	0.183	0.217	0.217	0.109	0.117
16			0	0			0.151	0.144	0.148	0.134
18			0.285	0.304			0.154	0.138	0.029	0.024
20			0	0			0.22	0.096	0.052	0.052
Days post infection (dpi)	I/C (1)		I/C (2)		I/C (3)		I/C (4)		I/C (5)		I/C (6)		I/C (7)
	Rpt 1	Rpt 2	Rpt 1	Rpt 2	Rpt 1	Rpt 2	Rpt 1	Rpt 2	Rpt 1	Rpt 2	Rpt 1	Rpt 2	Rpt 1	Rpt 2
-3	0	0	0	0	0	0	0	0	0	0	0	0	0	0
0	0	0	0	0	0	0	0	0	0	0	0	0	0	0
2	0	0	0.031	0.031	0	0	0	0	0	0	0	0	0	0
4	0	0	0.096	0.096	0	0	0	0	0	0	0	0	0	0
6	0	0	0.055	0.055	0	0	0	0	0	0	0	0	0	0
8	0	0	0	0.031	0.077	0.055	0	0	0	0	0	0
10	0	0	0.031	0.031	0.096	0.096	0	0	0	0	0	0
12	0	0.031	0.077	0.055	0.132	0.115	0	0			0.052	0.069
14	0.055	0.055	0.055	0.077	0.181		0	0
16	0.055	0.055	0.077	0.115			0	0
18	0.031	0.031	0.055	0.055			0.034	0.01
20	0	0.031	0	0			0.165	0.189
Days post infection (dpi)	Control (1)		Control (2)		Control (3)		Control (4)		Control (5)
	Rpt 1	Rpt 2	Rpt 1	Rpt 2	Rpt 1	Rpt 2	Rpt 1	Rpt 2	Rpt 1	Rpt 2
-3	0	0	0.048	0.05	0	0	0.032	0.034	1.55	1.582
0	0	0	0	0	0	0	0.006	0.007	0.948	0.89
2	0	0	0.002	0.005	0	0	0.037	0.037	0.697	0.745
4	0	0	0.025	0.022	0	0	0.017	0.018	0.559	0.578
6	0	0	0	0.005	0	0	0.025	0.025	0.482	0.459
8	0	0	0.002	0.002	0	0	0.025	0.025	0.378	0.387
10	0	0	0.002	0.005	0	0	0.029	0.028	0.328	0.329
12	0	0	0	0.005	0	0	0.022	0.025	0.365	0.342
14	0	0	0.005	0.007	0	0	0.034	0.032	1.128	1.202
16	0	0	0.002	0	0	0	0.033	0.035
18	0	0	0.005	0.007	0	0	0.03	0.028
20	0.018	0.022	0.002	0.011	0	0	0.032	0.032

## Sheet: IL-4
Serum IL-4 concentration (ng/ml)
Days post infection (dpi)	CD4 (1)	CD4 (2)	CD4 (3)	CD4 (4)	CD4 (5)	CD4 (6)	CD4 (7)	CD8 (1)	CD8 (2)	CD8 (3)	CD8 (4)	CD8 (5)	CD8 (6)	CD8 (7)	WC1 (1)	WC1 (2)	WC1 (3)	WC1 (4)	WC1 (5)	WC1 (6)	WC1 (7)	I/C (1)	I/C (2)	I/C (3)	I/C (4)	I/C (5)	I/C (6)	I/C (7)	Control (1)	Control (2)	Control (3)	Control (4)	Control (5)
-3	0	0.005	0.063	0.002	0.058	0.002	0	0	0	0	0.003	0.014	0.096	0	0	0	0.002	0	0.008	0.002	0.006	0.006	0.006	0	0.039	0.022	0	0.02	0.175	0.005	0.05	0.018	0.053
0	0	0	0.039	0	0.013	0	0.001	0	0	0.004	0.003	0.011	0.013	0.001	0.011	0.025	0.006	0.006	0.011	0	0	0	0.007	0	0.012	0.008	0	0.004	0.262	0	0.053	0.014	0.069
2	0	0	0.034	0.002	0.016	0.002	0	0	0	0	0.006	0	0.002	0	0	0	0.004	0.004	0.014	0	0	0	0	0.002	0.033	0	0	0.005	0.17	0	0.057	0.024	0.073
4	0	0.003	0.042	0.001	0.018	0.022	0	0	0	0	0.008	0	0.002	0	0	0.005	0.003	0.006	0.011	0.004	0	0	0.008	0	0	0.011	0.002	0.014	0.16	0.01	0.072	0.016	0.088
6	1.456	0.003	2.075	4.808	0.025	0.001	1.037	0.003	0.339	2.318	0.657	0.011	2.71	0.015	0.989	0.238	0.01	0.007	0.011	0.011	0.073	0	0.01	0	0.015	0.017	0.002	0.005	0.16	0.002	0.057	0.018	0.11
8	3.245	3.663	4.292	12.321	0.245		24.791	0.176	1.434	1.711	3.942	0.634	4.133	0.008	3.057	1.207	0.589	3.303	1.937	5.325	5.284	0	0.001	0	0.015	0	0		0.121	0	0.044	0.014	0.1
10		4.109	4.032		2.601			1.412	0.599		3.862	4.117	2.83	0.208		1.513		2.9	1.553	5.903	4.11	0	0.01	0	0.015	0	0		0.154	0.001	0.049	0.019	0.081
12		6.119	4.187		3.389			0.599	0.294		3.323	2.843	2.513	0.443		0.804		2.529	0.973	6.441	2.47	0	0.005	0	0.011		0		0.117	0.001	0.062	0.016	0.07
14		3.564	4.035		2.696			0.903	0.194		3.205	2.571	2.571	1.115		0.519		2.689	0.977	5.251		0	0.004	0	0				0.138	0.004	0.036	0.022	0.07
16		2.565	4.05		2.84			0.292	0.16		2.912	2.449	3.938			0.464		2.999	0.869			0	0.005		0.001				0.124	0	0.047	0.019
18		1.034	3.949		2.023			0.27	0.167		2.45	1.863	3.093			0.411		2.721	0.577			0	0.003		0.016				0.133	0	0.044	0.022
20		1.823	4.133		1.57			0.225	0.188		2.875	1.57	2.711			0.202		2.629	0.619			0	0.015		0.021				0.094	0.001	0.045	0.014
Days post infection (dpi)	CD4 (1)		CD4(2)		CD4 (3)		CD4 (4)		CD4 (5)		CD4 (6)		CD4 (7)
	Rpt 1	Rpt 2	Rpt 1	Rpt 2	Rpt 1	Rpt 2	Rpt 1	Rpt 2	Rpt 1	Rpt 2	Rpt 1	Rpt 2	Rpt 1	Rpt 2
-3	0	0	0.005	0.006	0.063	0.063	0.003	0.001	0.058	0.059	0.003	0.001	0	0
0	0	0	0	0	0.039	0.04	0.001	0	0.013	0.013	0.001	0	0.001	0.001
2	0	0	0	0	0.035	0.033	0.001	0.003	0.015	0.017	0.005	0	0	0
4	0	0	0.002	0.004	0.035	0.05	0.001	0.001	0.016	0.02	0.033	0.011	0	0
6	1.37577	1.53697	0.003	0.004	4.15	0	5.102	4.515	0.029	0.02	0.001	0.001	1.007	1.067
8	3.1453	3.3455	3.909	3.417	4.299	4.284	10.466	14.176	0.259	0.231			24.791
10			4.054	4.163	4.095	3.968			2.352	2.851
12			5.13	7.109	4.282	4.093			2.969	3.809
14			3.02	4.108	3.933	4.138			2.654	2.739
16			2.695	2.436	4.053	4.046			2.9	2.781
18			1.038	1.031	4.29	3.607			2.032	2.014
20			1.725	1.921	4.208	4.058			1.568	1.571
Days post infection (dpi)	CD8 (1)		CD8 (2)		CD8 (3)		CD8 (4)		CD8 (5)		CD8 (6)		CD8 (7)
	Rpt 1	Rpt 2	Rpt 1	Rpt 2	Rpt 1	Rpt 2	Rpt 1	Rpt 2	Rpt 1	Rpt 2	Rpt 1	Rpt 2	Rpt 1	Rpt 2
-3	0	0	0	0	0	0	0.004	0.003	0.023	0.006	0.099	0.094	0	0
0	0	0	0	0	0.008	0	0.002	0.003	0	0.021	0.013	0.013	0	0.001
2	0	0	0	0	0	0	0.007	0.006	0	0	0.001	0.004	0	0
4	0	0	0	0	0	0	0.002	0.015	0	0	0.002	0.001	0	0
6	0.006	0	0.346	0.332	2.287	2.35	0.668	0.647	0.02	0.002	2.845	2.576	0.014	0.016
8	0.172	0.181	1.531	1.338	1.702	1.719	3.939	3.946	0.627	0.641	3.983	4.282	0.009	0.008
10	1.409	1.416	0.578	0.619			3.822	3.903	4.349	3.886	3.164	2.496	0.197	0.218
12	0.6	0.599	0.286	0.301			3.321	3.325	2.792	2.895	2.925	2.101	0.426	0.461
14	0.854	0.952	0.207	0.181			3.171	3.239	2.537	2.605	2.262	2.88	1.166	1.065
16	0.292		0.168	0.152			2.936	2.889	2.466	2.431	3.99	3.887
18	0.241	0.3	0.171	0.163			2.443	2.457	1.856	1.871	3.171	3.015
20	0.218	0.231	0.185	0.191			2.936	2.813	1.555	1.584	2.935	2.487
Days post infection (dpi)	WC1 (1)		WC1 (2)		WC1 (3)		WC1 (4)		WC1 (5)		WC1 (6)		WC1 (7)
	Rpt 1	Rpt 2	Rpt 1	Rpt 2	Rpt 1	Rpt 2	Rpt 1	Rpt 2	Rpt 1	Rpt 2	Rpt 1	Rpt 2	Rpt 1	Rpt 2
-3	0	0	0	0	0.001	0.003	0	0	0.007	0.009	0.003	0	0	0.011
0	0.012	0.01	0.02	0.031	0.008	0.005	0.003	0.009	0.009	0.012	0	0	0	0
2	0	0	0	0	0.001	0.007	0.007	0	0.016	0.012	0	0	0	0
4	0	0	0.008	0.003	0.005	0.001	0.005	0.007	0.009	0.012	0.001	0.007	0	0
6	1.003	0.974	0.224	0.253	0.012	0.008	0.012	0.003	0.012	0.01	0.022	0	0.069	0.077
8	3.392	2.722	1.236	1.178	0.576	0.602	3.164	3.442	1.9	1.973	5.598	5.051	5.102	5.466
10			1.517	1.509			2.756	3.044	1.588	1.518	5.666	6.14	4.599	3.621
12			0.794	0.813			2.686	2.373	0.981	0.965	5.927	6.955	2.369	2.572
14			0.495	0.544			2.533	2.845	0.881	1.073	5.495	5.008
16			0.457	0.471			2.905	3.093	0.866	0.872
18			0.42	0.402			2.785	2.657	0.593	0.561
20			0.181	0.223			2.735	2.523	0.617	0.621
Days post infection (dpi)	I/C (1)		I/C (2)		I/C (3)		I/C (4)		I/C (5)		I/C (6)		I/C (7)
	Rpt 1	Rpt 2	Rpt 1	Rpt 2	Rpt 1	Rpt 2	Rpt 1	Rpt 2	Rpt 1	Rpt 2	Rpt 1	Rpt 2	Rpt 1	Rpt 2
-3	0.007	0.005	0.005	0.008	0	0	0.037	0.04	0.026	0.017	0	0	0.022	0.017
0	0	0	0.008	0.006	0	0	0.012	0.012	0.012	0.005	0	0	0.003	0.006
2	0	0	0	0	0	0.003	0.032	0.033	0	0	0	0	0.004	0.005
4	0	0	0.006	0.009	0	0	0	0	0.008	0.013	0	0.004	0.015	0.012
6	0	0	0.009	0.011	0	0	0.005	0.026	0.013	0.021	0.002	0.002	0.005	0.004
8	0	0	0.001	0	0	0	0.015	0.015	0	0	0	0
10	0	0	0.009	0.01	0	0	0.019	0.012	0	0	0	0
12	0	0	0.004	0.006	0	0	0.013	0.008			0	0
14	0	0	0.003	0.005	0	0	0	0
16	0	0	0.003	0.007			0	0.002
18	0	0	0.003	0.004			0.018	0.015
20	0	0	0.013	0.016			0.021	0.021
Days post infection (dpi)	Control (1)		Control (2)		Control (3)		Control (4)		Control (5)
	Rpt 1	Rpt 2	Rpt 1	Rpt 2	Rpt 1	Rpt 2	Rpt 1	Rpt 2	Rpt 1	Rpt 2
-3	0.164	0.186	0.004	0.005	0.052	0.048	0.018	0.017	0.067	0.04
0	0.259	0.265	0	0	0.044	0.061	0.012	0.017	0.075	0.063
2	0.18	0.159	0	0	0.062	0.051	0.024	0.024	0.079	0.067
4	0.171	0.149	0.01	0.01	0.08	0.065	0.019	0.014	0.085	0.09
6	0.167	0.154	0	0.004	0.062	0.052	0.015	0.02	0.114	0.106
8	0.119	0.123	0	0	0.051	0.038	0.013	0.015	0.104	0.097
10	0.145	0.162	0.001	0.001	0.041	0.057	0.02	0.018	0.07	0.093
12	0.126	0.107	0	0.001	0.061	0.062	0.011	0.021	0.066	0.074
14	0.152	0.123	0.004	0.004	0.042	0.03	0.027	0.018	0.066	0.074
16	0.135	0.114	0	0	0.046	0.047	0.021	0.017
18	0.137	0.129	0	0	0.044	0.045	0.031	0.013
20	0.093	0.094	0	0.003	0.041	0.05	0.014	0.014
