# Supplementary material for: Specific T-cell subsets have a role in anti-viral immunity and pathogenesis but not viral dynamics or onwards vector transmission of an important livestock arbovirus
Source: Front Immunol. 2024 Jan 31;15:1328820. doi: 10.3389/fimmu.2024.1328820 (PMC10864546; doi:10.3389/fimmu.2024.1328820)
Supplement: Supplementary file 13 [file DataSheet_13.xlsx]

## Sheet: IgM VP7
IgM VP7 OD Ratios
Days post infection (dpi)	I/C (1) IgM		I/C (2) IgM		I/C (3) IgM		I/C (4) IgM		I/C (5) IgM		I/C (6) IgM		I/C (7) IgM		CD8 (1) IgM		CD8 (2) IgM		CD8 (3) IgM		CD8 (4) IgM		CD8 (5) IgM		CD8 (6) IgM		CD8 (7) IgM		CD4 (1) IgM		CD4 (2) IgM		CD4 (3) IgM		CD4 (4) IgM		CD4 (5) IgM		CD4 (6) IgM		CD4 (7) IgM		WC1 (1) IgM		WC1 (2) IgM		WC1 (3) IgM		WC1 (4) IgM
	Rpt 1	Rpt 2	Rpt 1	Rpt 2	Rpt 1	Rpt 2	Rpt 1	Rpt 2	Rpt 1	Rpt 2	Rpt 1	Rpt 2	Rpt 1	Rpt 2	Rpt 1	Rpt 2	Rpt 1	Rpt 2	Rpt 1	Rpt 2	Rpt 1	Rpt 2	Rpt 1	Rpt 2	Rpt 1	Rpt 2	Rpt 1	Rpt 2	Rpt 1	Rpt 2	Rpt 1	Rpt 2	Rpt 1	Rpt 2	Rpt 1	Rpt 2	Rpt 1	Rpt 2	Rpt 1	Rpt 2	Rpt 1	Rpt 2	Rpt 1	Rpt 2	Rpt 1	Rpt 2	Rpt 1	Rpt 2	Rpt 1
-3	1	1.1	1.2	1.2	1	1	0.9	0.9	1	0.9	1	1	1	1	0.8	0.9	1.2	1.2	1.1	1.1	1.3	1.4	1.1	1	1	1.2	1.2	1.1	1.1	1	0.9	1	1.2	1	1.2	1	1.2	1.1	0.7	0.8	1.1	1.1	1.1	1	1.1	1.2	1.1	1.2	1.1
0	1	0.9	0.8	0.8	1	1	1.1	1.1	1	1.1	1	1	1	1	1.2	1.1	0.8	0.8	0.9	0.9	0.7	0.6	0.9	1	1	0.8	0.8	0.9	0.9	1	1.1	1	0.8	1	0.8	1	0.8	0.9	1.3	1.2	0.9	0.9	0.9	1	0.9	0.8	0.9	0.8	0.9
2	1	1	0.8	0.8	1.1	1.1	0.8	0.9	1.5	1.3	0.8	0.8	1.1	1.1	0.8	1.1	1.2	1.7	0.9	1	0.7	0.7	1.5	0.7	0.8	0.8	0.9	1	1	0.9	1	1.2	1.1	1	1.4	1.1	0.9	1.1	0.8	0.7	1	0.9	0.9	1.1	0.8	0.9	0.8	0.8	0.9
4	1.1	1	0.8	1	1.1	1.1	0.7	0.6	1.2	1.1	0.8	0.7	0.9	0.8	0.8	1.3	2	2.4	0.8	0.8	0.6	0.8	1	0.7	0.9	0.9	1.1	1.1	0.9	0.9	1.1	1.2	0.9	1	1.3	1.1	0.9	0.8	0.6	0.7	1.1	0.8	0.9	1	1	1	0.9	0.7	0.9
5	0.7	0.7	1.2	1.1	1	1	1.2	1.6	1.3	1	1	0.8	0.8	0.8	1.3	1.3	1.6	1.2	0.9	0.9	0.8	0.8	1.1	0.7	0.8	0.9	1	1.1	0.8	0.8	1	0.9	1.5	1.3	2.6	2.5	1.1	0.8	0.4	0.5	1.1	1.2	0.9	1	1	0.8	0.8	0.8	1.1
6	0.9	0.7	0.9	0.9	1.2	1.1	0.8	0.9	4.3	4.1	1.7	1.4	0.8	1.1	1.3	1.5	0.2	0.1	0.8	0.9	1.2	1.4	2.1	1.8	2	2.1	1.4	1.5	1.1	1.3	3	3.8	2.2	2.9	1.9	1.5	0.7	0.7	1.2	1.2	3.5	2.4	2.1	2.5	1.1	0.9	1	0.7	1.3
7	4.9	4.6	1.8	2.2	2.3	2.2	7.6	8.5	18.6	14.4	6.3	6.8	6	5.7	2.9	3.5	2.4	2.3	1.5	1.4	11.6	12.3	8.9	4.4	6.2	6.7	6.4	6.2	11.4	9.8	16.9	20	13.9	14.8	6.6	5.2	3.4	5	17.6	19	24.6	22.7	10	11.3	1.1	1.1	0.8	0.8	4.6
8	16.2	17.4	13.4	14.8	12.5	14.4	11.2	9.1	25.4	25.7	19.8	20			10.8	12.3	2.7	2.9	13.1	11.5	13.9	13.2	32.4	20.3	20.7	25.3	19.3	18.3	27.9	25.6	26.8	27.4	9	11.1	27.2	19.1	8.6	8.2			36.6	31.7	13.2	15.5	1.3	1.3	0.8	0.8	15.5
10	27	22.2	33.8	34.7	44	47.5	25.8	26.1	39	41	35.8	32.9			15.4	19.8	31.6	26.7			21.5	23	47.5	33	33.2	38.1	41.5	40.3			32.2	33.1	8.1	8.7			14	18.4							3.7	2.7			17.9
12	25.2	23.6	37.2	34.2	45.7	52.3	22.9	25.4			41.1	38.9			18.1	25.1	41.4	37.4			20.3	20.3	56.2	37.6	48.1	54.6	40.1	41.7			31.4	35.6	8.5	9.4			18.9	18.5							9.9	9.5			19.9
14	30.3	25.8	34.2	33.3	45.2	47.6	27.5	25.7							17.8	20	39	32.9			20.2	20.3	50.2	35.5	42.3	46.6					26.6	26.9	9.7	12.2			16.5	16.1							17.8	15.4			19.9
16	24.4	21.8	33.3	35.7			26.8	28.2							15.6	18.6	38.3	41.1			18.4	21.1	51.8	32	48.3	53.1					23.3	26.6	11.2	8.8			14.8	18.2							16.9	17			18.3
18	21.5	18.2	31.3	30.4			23.6	29.3							17.2	14.8	40	37.4			15.6	14.8	39	30.9	47.1	48.5					33.8	26.7	14.9	13.7			17	19.4							19.4	15			18.3
20	20.7	20.9	33.6	31.7			16.9	18.6							13.3	15.6	35.6	31.2			18.3	16.9	44.6	32.7	39.5	43.2					22.7	28.3	14	13.6			17.9	19.4							15.8	13.5			17.7
21							20.5	22.8									32	26.8			14	14.1	44	32	33.2	41.3					23.9	27.9	11.3	12.3			15.8	15.6							13.8	12.5			15.4
22
[truncated: 7 more columns]

## Sheet: IgG VP7
IgG VP7 OD ratios
Days post infection (dpi)	I/C (1) IgG Fc		I/C (2) IgG Fc		I/C (3) IgG Fc		I/C (4) IgG Fc		I/C (5) IgG Fc		I/C (6) IgG Fc		I/C (7) IgG Fc		CD8 (1) IgG Fc		CD8 (2) IgG Fc		CD8 (3) IgG Fc		CD8 (4) IgG Fc		CD8 (5) IgG Fc		CD8 (6) IgG Fc		CD8 (7) IgG Fc		CD4 (1) IgG Fc		CD4 (2) IgG Fc		CD4 (3) IgG Fc		CD4 (4) IgG Fc		CD4 (5) IgG Fc		CD4 (6) IgG Fc		CD4 (7) IgG Fc		WC1 (1) IgG Fc		WC1 (2) IgG Fc		WC1 (3) IgG Fc		WC1 (4) IgG Fc
	Rpt 1	Rpt 2	Rpt 1	Rpt 2	Rpt 1	Rpt 2	Rpt 1	Rpt 2	Rpt 1	Rpt 2	Rpt 1	Rpt 2	Rpt 1	Rpt 2	Rpt 1	Rpt 2	Rpt 1	Rpt 2	Rpt 1	Rpt 2	Rpt 1	Rpt 2	Rpt 1	Rpt 2	Rpt 1	Rpt 2	Rpt 1	Rpt 2	Rpt 1	Rpt 2	Rpt 1	Rpt 2	Rpt 1	Rpt 2	Rpt 1	Rpt 2	Rpt 1	Rpt 2	Rpt 1	Rpt 2	Rpt 1	Rpt 2	Rpt 1	Rpt 2	Rpt 1	Rpt 2	Rpt 1	Rpt 2	Rpt 1
-3	1	1	1	1.2	1.1	1.1	1	1	1.2	1.1	0.8	0.9	1	0.9	1	1	1.1	1.1	0.9	1.1	0.9	1	1.1	1.1	1	1.1	1	1.1	1	1	1.1	1.1	1.2	1.1	1.2	1	1.2	1.1	0.9	0.9	1.2	1.1	1.1	1.1	1.1	1.1	1	1	1
0	1	1	1	0.8	0.9	0.9	1	1	0.8	0.9	1.2	1.1	1	1.1	1	1	0.9	0.9	1.1	0.9	1.1	1	0.9	0.9	1	0.9	1	0.9	1	1	1	0.9	0.8	0.9	0.8	1	0.8	0.9	1.1	1.1	0.8	0.9	0.9	0.9	0.9	0.9	1	1	1
2	1	1	1.2	1	0.8	0.9	0.8	0.9	1.2	1	0.9	0.9	0.9	1.1	1.1	0.9	0.8	0.9	0.9	0.9	0.8	0.9	0.8	1	0.9	1.1	1.5	1.2	0.8	0.8	1	1.2	0.8	0.9	0.9	0.9	0.8	0.7	1.2	1.4	1.1	1	1.1	1.1	1.2	0.9	0.8	0.8	1.2
4	1	1	1.6	1.8	0.9	0.9	0.8	0.9	0.9	1	0.9	0.8	1	0.9	1	0.8	0.9	1.1	0.8	0.8	1.1	1	0.7	0.9	0.9	0.9	1	1.3	0.9	0.9	0.9	0.9	0.7	0.8	1	1.1	0.8	0.6	1.2	1.2	0.9	1	0.9	0.8	1.2	1.1	0.9	1	1.1
5	1	1	1.7	2	0.9	0.8	1	1.1	1.1	1	0.8	0.9	1	0.9	1	1	0.9	1	1.1	1	0.9	0.9	0.7	0.9	0.9	0.8	0.9	1.1	0.7	0.8	0.7	0.9	0.8	0.9	1.9	1.5	0.6	0.7	0.8	0.8	1.2	1.2	1	0.9	1.2	1.3	0.9	1	0.9
6	1	0.8	1.6	1	1	0.8	0.7	0.7	1	1.1	0.9	0.8	0.8	0.8	0.8	0.8	1.3	1.4	0.9	0.8	0.9	1	0.8	1	1	1.1	1.1	0.9	0.6	0.8	0.9	1	0.8	0.8	0.7	0.9	1	0.7	0.9	0.9	0.8	1	0.9	0.8	1.7	1.4	0.9	0.9	0.9
7	1	1	1.1	1.4	0.8	0.8	1	1.1	1.3	1.3	1.1	1	0.9	1.1	1.2	0.9	0.9	1	0.8	0.8	1.1	1.2	0.9	1.2	1.2	1.4	1.4	1.3	1	1	1.4	1.7	1.1	1.3	0.6	0.6	1.6	1.5	1.1	1.2	1.8	2	1.3	1.2	1.1	1	0.7	0.8	1.2
8	1.6	1.4	1.5	1.6	1.3	1.2	0.8	0.9	1.3	1.4	1.8	1.7			1.3	1.1	1.1	1.3	1.8	1.9	1.3	1.4	2.5	3.1	2.8	2.7	2.9	3	2.1	2.1	2.5	2.4	1.3	1.5	2	2	2.3	2.1			2.6	2.7	1.3	1.3	1	0.9	0.9	1	1.6
10	2	2.1	1.4	1.5	4	3.9	1	1.3	1.9	2.2	2.1	2.1			3.1	2.7	2.8	3.2			3.2	3.2	4.8	6.3	9	9.3	5.8	6.4			2.5	2.3	0.8	1.2			2.7	2.6							1.2	1.2			1.7
12	3.3	3.1	1.6	3.6	7.4	6.6	2.2	2.3			5.5	5.6			7.6	6.5	4.7	5.4			5.8	5.4	9.3	11.2	18.1	17.5	9.8	9.3			3	3.3	1.3	1.5			5.5	4.9							3.2	2.5			3.8
14	4.2	4.3	2.7	3	8.2	9.1	3.4	3.7							10.5	8.4	5.7	6.2			9.4	10.5	12.3	14.6	18.3	18.7					2.7	3.7	1.7	2.1			6.5	5.9							5.6	5.5			7
16	9.4	8.6	4.1	5			5.9	6.1							11.3	11.7	7.3	7.8			14	15.2	17.9	22.8	22.1	22.8					5.5	5.8	3.5	4.1			10.8	9.9											10.9
18	15.9	15.2	3.5	4			10.2	9.7							16.9	13.7	9.4	9.4			17.4	17	20.9	26.3	25.4	31.3					7.9	8.6	6.9	9			13.5	11.8							6.3	6.5			15.3
20	19.9	18.4	15.7	39.7			9	8							18.6	16.5	9.6	10.6			17	18.7	24.6	27.6	32.2	27.3					7	8.1	6.4	7.2			19.9	16.8							8.3	7.1			13.1
21							10.2	12.6									8.7	9.6			15	17.8	22.6	27.5	33.3	32.6					6.7	9.6	6.7	8.5			16.6	17.7											18.6
22																																													6.8	6.4
[truncated: 7 more columns]

## Sheet: IgM NS2
IgM NS2 OD Ratio
Days post infection (dpi)	I/C (1) IgM		I/C (2) IgM		I/C (3) IgM		I/C (4) IgM		I/C (5) IgM		I/C (6) IgM		I/C (7) IgM		CD8 (1) IgM		CD8 (2) IgM		CD8 (3) IgM		CD8 (4) IgM		CD8 (5) IgM		CD8 (6) IgM		CD8 (7) IgM		CD4 (1) IgM		CD4 (2) IgM		CD4 (3) IgM		CD4 (4) IgM		CD4 (5) IgM		CD4 (6) IgM		CD4 (7) IgM		WC1 (1) IgM		WC1 (2) IgM		WC1 (3) IgM		WC1 (4) IgM
	Rpt 1	Rpt 2	Rpt 1	Rpt 2	Rpt 1	Rpt 2	Rpt 1	Rpt 2	Rpt 1	Rpt 2	Rpt 1	Rpt 2	Rpt 1	Rpt 2	Rpt 1	Rpt 2	Rpt 1	Rpt 2	Rpt 1	Rpt 2	Rpt 1	Rpt 2	Rpt 1	Rpt 2	Rpt 1	Rpt 2	Rpt 1	Rpt 2	Rpt 1	Rpt 2	Rpt 1	Rpt 2	Rpt 1	Rpt 2	Rpt 1	Rpt 2	Rpt 1	Rpt 2	Rpt 1	Rpt 2	Rpt 1	Rpt 2	Rpt 1	Rpt 2	Rpt 1	Rpt 2	Rpt 1	Rpt 2	Rpt 1
0	1	1	1	1	1	1	1	1	1	1	1	1	1	1	1	1	1	1	1	1	1	1	1	1	2.3	2.5	1	1	1	1	1	1	1	1	1	1	1	1	1	1	1	1	1	1	1	1	1	1	1
2	0.8	0.9	1.2	1.2	0.7	0.9	0.6	0.8	0.9	0.9	0.9	0.9	0.7	0.5	0.9	1.1	0.8	0.6	0.9	1.3	1.2	1.2	0.7	0.7	1.7	1.8	0.9	0.9	0.8	1	0.5	0.5	1	1	1.2	1.2	0.9	0.9	0.3	0.4	1	1	1.2	1.3	0.6	0.6	0.7	0.6	0.8
4	0.8	0.9	1.2	1.2	0.5	0.6	0.5	0.5	1.1	1.1	0.9	0.9	0.8	0.7	1	0.8	0.8	0.7	2.4	1	1.2	1.1	0.8	0.7	2.1	2.3	0.9	1	0.8	0.7	0.6	0.6	1	0.9	0.9	0.9	0.9	1	1	1	1.2	1	1.3	1.4	0.6	0.6	0.6	0.6	0.8
5	1	1	0.9	1.1	0.8	0.9	1	1.2	0.9	0.8	0.8	0.7	0.7	0.6	1.3	1	0.9	1	7.8	8	1.1	1.1	0.8	0.8	2.3	2.3	0.9	0.9	0.6	0.6	0.7	0.8	1	1	1.2	1.2	0.8	0.9	0.8	0.8	1.6	2	0.8	0.8	0.7	0.7	0.5	0.5	0.8
6	0.7	0.8	1.2	1.2	1	1.1	0.6	1.5	1	1	0.9	0.9	0.9	0.7	1.1	0.9	1.7	1.7	22.4	23.4	2.2	2.1	1	1	12.4	13.7	1.1	1.1	1.2	1.3	0.8	0.8	2.1	2.1	1.5	1.5	1	1	0.8	0.7	1.7	1.8	2.1	2.1	1.1	1.1	0.6	0.6	0.8
7	0.7	0.7	1.7	0.9	0.9	1.2	0.4	0.8	0.9	0.9	0.8	0.8	0.7	0.6	1.5	1.2	4.3	4.3	40.7	43.1	3	3	0.9	0.9	43.8	46	1.1	1.2	2.4	2.1	1	1	4.3	4	0.6	0.5	2.3	2.4	0.7	0.8	4.5	4.5	10.3	10.8	3.9	3.9	1.9	1.8	1
8	0.6	0.6	1.1	1.2	1	1.3	0.7	0.5	0.8	0.7	0.7	0.8			1.1	0.9	3	2.9	31	31.2	4.1	3.8	2.1	2.3	32.9	35.7	0.9	0.9	3.5	3.4	0.6	0.5	3.8	3.6	1.6	1.8	1.4	1.5			4.9	5.2	21.4	21.6	4.1	4.2	1.9	1.8	4.9
10	0.6	0.6	1	1	1.1	1	1	1.5	0.9	0.9	1.1	1.2			2.6	1.9	2	2.1			3.5	3.3	2.7	2.7	23.2	25.5	1.3	1.3			1.2	1.2	3.7	3.6			1.6	1.7							3.2	3.2			2.6
12	1.1	1.1	1.4	1.4	2.1	2.8	2.7	3.1			1.5	1.5			3.7	3.1	1.9	1.9			3.4	3.3	4.1	4.1	27.5	30.4	3.3	3.4			2.1	2.1	3.2	3.1			1.6	1.8							2.4	2.4			3.7
14	0.5	0.5	1.7	1.6	1.8	2.2	2	2.3							2.8	2.5	3.4	3.2			1.6	1.6	1.7	1.7	18	19					1.2	1.2	2.6	2.5			2	2.2							1.7	1.6			2.9
16	0.5	0.5	0.8	1			1.2	1.1							1.8	1.6	1.3	1.3			1.6	1.6	1.3	1.2	10.1	11.2					1.7	1.7	2.4	2.4			1.9	2							1.1	1.2			2.3
18	0.6	0.6	1.7	1.7			1.4	1.5							2.6	2	1.5	1.5			2.1	2.1	2.3	2.1	13.4	14.2					1.5	1.5	1.9	1.9			2	2.1							1.7	1.8			1.8
20	0.8	0.8	0.4	0.5			1.6	1.8							2.6	2.2	1.8	1.8			1.8	1.7	2.2	2.3	7.9	8.7					1.6	1.6	2.1	2			1.4	1.6							1.7	1.7			2.9
21							1.6	1.9									1.5	1.2			2.1	2.1			12.1	13.5					1.2	1.2	1.8	1.7			1.6	1.7											1.5
22																																													0.6	0.6
[truncated: 7 more columns]

## Sheet: IgG NS2
IgG NS2 OD Ratio
Days post infection (dpi)	I/C (1) IgG Fc		I/C (2) IgG Fc		I/C (3) IgG Fc		I/C (4) IgG Fc		I/C (5) IgG Fc		I/C (6) IgG Fc		I/C (7) IgG Fc		CD8 (1) IgG Fc		CD8 (2) IgG Fc		CD8 (3) IgG Fc		CD8 (4) IgG Fc		CD8 (5) IgG Fc		CD8 (6) IgG Fc		CD8 (7) IgG Fc		CD4 (1) IgG Fc		CD4 (2) IgG Fc		CD4 (3) IgG Fc		CD4 (4) IgG Fc		CD4 (5) IgG Fc		CD4 (6) IgG Fc		CD4 (7) IgG Fc		WC1 (1) IgG Fc		WC1 (2) IgG Fc		WC1 (3) IgG Fc		WC1 (4) IgG Fc
	Rpt 1	Rpt 2	Rpt 1	Rpt 2	Rpt 1	Rpt 2	Rpt 1	Rpt 2	Rpt 1	Rpt 2	Rpt 1	Rpt 2	Rpt 1	Rpt 2	Rpt 1	Rpt 2	Rpt 1	Rpt 2	Rpt 1	Rpt 2	Rpt 1	Rpt 2	Rpt 1	Rpt 2	Rpt 1	Rpt 2	Rpt 1	Rpt 2	Rpt 1	Rpt 2	Rpt 1	Rpt 2	Rpt 1	Rpt 2	Rpt 1	Rpt 2	Rpt 1	Rpt 2	Rpt 1	Rpt 2	Rpt 1	Rpt 2	Rpt 1	Rpt 2	Rpt 1	Rpt 2	Rpt 1	Rpt 2	Rpt 1
0	1	1	1	1	1	1	1	1	1	1	1	1	1	1	1	1	1	1	1	1	1	1	1	1	0.9	1.1	1	1	1	1	1	1	1	1	1	1	1	1	1	1	1	1	1	1	1	1	1	1	1
2	1	1.1	1.1	0.9	1.9	1.2	0.7	0.7	1.6	1.1	0.8	0.9	0.7	0.7	1	1.1	0.6	0.5	0.8	0.9	0.4	0.6	0.7	0.7	0.8	0.9	0.9	0.8	0.6	0.7	1.1	1.2	0.7	0.7	1	1	0.8	0.9	1.4	1.5	1.1	1	1.3	1	0.8	0.9	0.8	1	1.1
4	0.9	1	0.9	0.8	0.5	0.5	0.8	0.7	1.1	0.9	1.2	1.3	1.2	1.5	1	1.1	0.6	0.6	0.7	0.7	0.6	0.6	0.9	1	1.5	1.6	1	1	0.7	1.3	0.8	1	0.9	1	2.5	1	1.1	1.2	1.8	1.9	1.1	1.1	1	0.6	1	0.9	1.2	1	1.4
5	0.8	0.7	1	1	0.5	0.5	0.9	0.9	0.9	0.7	1.2	1.2	0.8	0.8	0.8	0.8	0.6	0.6	0.7	0.8	0.3	0.3	0.7	0.8	0.7	0.7	0.7	0.7	0.6	0.9	1	1	0.5	0.5	1.6	1.7	0.5	0.9	0.8	0.9	0.9	0.8	0.9	0.8	0.7	0.9	1.2	1	1.2
6	0.8	0.8	1	0.8	0.3	0.3	0.6	0.5	0.9	0.8	0.7	0.7	1.2	1.1	1	1	0.6	0.5	0.7	0.7	0.3	0.3	0.9	1	0.2	0.2	0.7	0.7	0.3	0.1	1.1	1.1	1	1.1	1.2	1.1	1.2	1.1	0.9	0.8	0.9	1	1.1	0.9	0.8	0.7	0.9	0.6	0.8
7	0.7	0.7	0.7	0.6	1.1	1.1	0.8	0.7	0.9	0.7	0.8	0.8	0.6	0.6	1	1	0.9	0.8	0.7	0.8	0.3	0.4	0.8	0.9	0.5	0.5	0.3	0.8	0.4	0.6	0.9	1	0.5	0.6	0.4	0.5	0.7	0.8	0.7	0.7	1.2	1	0.9	0.2	0.7	0.8	1.3	0.9	0.7
8	1.1	1.1	0.9	0.7	0.7	0.8	1	0.9	1.3	1.1	1	1.1			1.1	1.1	0.7	0.7	0.9	1	0.4	0.5	1.4	1.7	0.8	0.9	0.8	0.9	0.9	1.5	0.9	1	0.9	0.9	1.1	1.1	0.8	0.9			1.5	1.6	0.9	0.8	0.9	1	1.2	1.1	1
10	0.4	0.5	0.9	0.7	1.1	1	1.3	1.1	1.2	1	2	2			4.6	4.7	0.9	0.9			1	1	2	2	3.8	3.9	8.8	9.2			1.1	1.3	0.5	0.5			0.4	1							0.4	0.7			1.5
12	3.4	3.8	30.2	26	8.4	8.6	22.8	20.8			29.6	27.2			22.7	22.7	2.6	2.4			17.1	16.6	41.4	40.1	53.4	57.3	61.6	62.6			0.9	1.1	0.6	0.6			1.7	1.3							1.1	1.2			25.2
14	5.8	6.3	50.8	44.5	15.8	15.3	33	29.8							30.7	30.1	10.7	10.2			22	22.4	48.2	44.5	51.1	54.9					1.3	1.3	0.9	0.9			23.3	23							16.4	16.6			29.4
16	5.8	6.2	46.5	41.3			26.8	24.2							30.6	30.4	10.2	10.7			21.4	22.2	49.7	48.3	46.3	49					1.4	1.5	0.7	0.7			34.7	36.3							15.7	15.3			26
18	5.8	6.3	48.9	42.3			26.3	23.9							24.2	24.3	11.9	11.7			21.4	21.4	50	50.3	51.1	55.7					1.3	1.4	1.2	1.2			46.9	48.2							22.4	21.3			28.1
20	3.7	3.8	17.9	15.2			29.3	29.2							23.7	23.4	11	10.2			20.8	20.6	46.7	48.9	53.8	57.1					1.5	1.7	0.8	1			45	42.2							17.2	18.4			24.9
21							25.5	22.3									10.2	11.1			19.7	20.3			56.7	59.8					1.1	1.2	0.8	0.9			54	52.5											24.5
22																																													3.8	3.8
[truncated: 7 more columns]

## Sheet: cELISA
Percentage competition (S/N%)
Days post infection	CD4 (1)		CD4 (2)		CD4 (3)		CD4 (4)		CD4 (5)		CD4 (6)		CD4 (7)		CD8 (1)		CD8 (2)		CD8 (3)		CD8 (4)		CD8 (5)		CD8 (6)		CD8 (7)		WC1 (1)		WC1 (2)		WC1 (3)		WC1 (4)		WC1 (5)		WC1 (6)		WC1 (7)		I/C (1)		I/C (2)		I/C (3)		I/C (4)
	Rpt 1	Rpt 2	Rpt 1	Rpt 2	Rpt 1	Rpt 2	Rpt 1	Rpt 2	Rpt 1	Rpt 2	Rpt 1	Rpt 2	Rpt 1	Rpt 2	Rpt 1	Rpt 2	Rpt 1	Rpt 2	Rpt 1	Rpt 2	Rpt 1	Rpt 2	Rpt 1	Rpt 2	Rpt 1	Rpt 2	Rpt 1	Rpt 2	Rpt 1	Rpt 2	Rpt 1	Rpt 2	Rpt 1	Rpt 2	Rpt 1	Rpt 2	Rpt 1	Rpt 2	Rpt 1	Rpt 2	Rpt 1	Rpt 2	Rpt 1	Rpt 2	Rpt 1	Rpt 2	Rpt 1	Rpt 2	Rpt 1
-3	85.78	78.05	99.34	109.5	109.8	109	98.28	114.2	99.01	103.1	111.3	114	102.3	106.2			84.39	77.03	83.1	96.01	103.5	107.8	110.9	105.8	105.8	102.9	120.8	123.8			109.7	99.48	81.33	76.91	81.56	89.83	118	114.1	113.5	113.3	107.3	104.3					101.8	107.9	99.11
0	92.78	94.59	111.5	112.5	116.9	120.2	110.7	102.4	109.4	95.93	114.4	112.8	108.2	101	71.25	73.37	76.44	88.92	94.75	67.77	108.3	109.2	115.8	120.3	118.4	118.3	115	121	79.36	80.15	113.2	108.7	80.12	91.9	98.84	103.8	119.5	119.5	111.7	101.8	110.2	109.2	104.7	113.6	91.33	93.91	103.3	114.4	107.9
2	93.2	89.65	91.45	94.29	120.5	118.7	101.9	95.08	109.4	105.2	108.7	116.2	109.8	111.2			85.63	81.08	98.56	96.43	115.1	113.6	115.3	116.5	107	111.5	118.2	111.6	99.99	96.82	95.28	108.7	85.4	88.82	85.15	105.6	133.5	131.9	128	122.7	89.09	91.52					103.4	107.8	135.6
4	84.65	87.79	116	109.8	123.1	116.1	112	96.68	108.1	119.3	118.8	115.5	111	119.2			67.47	78.5	78.5	92.48	104.9	102.5	119.9	119.1	115.9	113.6	110.9	118	99.22	103.6	91.81	103.2	83.5	90.9	97.51	87.97	132.6	116.9	116.1	123.5	90.22	88.61					100.5	107	118.1
5	70.71	82.61	115.1	120.7	79.58	88.67	96.45	101.5	117.5	107.9	121.8	124.2	99.76	103.8	59.89	52.07	59.48	48.37	42.81	42.26	100.3	107.6	112.5	105.1	104.9	103.1	115.8	119	88.16	89.8	53.33	82.44	86.7	88.4	105.8	107	120	121.4	104.2	106.3	88.95	85.13	116.6	117.7	106.4	95.62	107	105.6	127.1
6	26.35	29.44	88.67	80.78	23.88	20.1	59.44	57.84	101.6	96.46	111.8	111	40.48	35.24	55.15	56.06	23.76	26.77	13.95	13.25	64.19	73.12	101.5	101.8	37.18	35.73	100.4	107.9	16.74	15.82	30.5	31.4	66.7	61.3	90.96	95.03	98.08	102.5	80.96	73.85	59.46	57.38	102.4	105.5	87.29	101.6	105.9	102.7	120.1
7	5.35	5.58	15.68	16.26	5.75	5.88	39.36	37.77	10.6	10.89	32.42	33.6	7.1	7.31	48.62	48.58	24.34	26.83	14.76	14.03	9.523	10.18	26.56	28.2	8.55	9.38	66.29	65.63			21.79	24.34	36.2	36	20.05	25.73	41.24	39.31	25.88	23.74	19.55	25.83	60.8	59.16	91.31	88.87	103.7	104.7	66.84
8	3.16	3.23	23.31	20.31	5.42	7.67	6.62	6.19	8.2	9.32			4.31	4.2	10.98	10.46	17.52	17.64	6.398	6.516	6.226	7.89	3.37	3.44	4.48	4.33	15.46	15.62	5.059	4.638	16.63	16.26	30.5	28	11.94	12.29	6.226	7.89	6.25	6.98	8.48	8.38	7.71	8.249	7.407	7.079	47.94	43.69	5.251
9	3.79	2.87					5.86	6.16											3.973	4.208													18.7	17.8
10			6.92	7.18	6.49	7.72			5.28	5.37					20.46	11.32	4.096	3.366			4.515	4.534	3.32	3.26	3.81	3.66	3.37	3.47			9.022	8.744			4.506	4.534	4.515	4.534	5.15	5.18	3.38	3.5	5.353	5.505	4.259	4.099	3.416	2.661	6.98
12			6.23	6.25	6.63	7.29			5.09	4.96							3.125	2.865			4.534	4.304	3.22	3.44	3.51	3.74	3.27	3.26			4.053	3.793			4.837	4.699	4.92	4.368	5.26	5.17	3.29	3.25					3.261	3.075	4.97
13																											3.18	3.18													3.86	3.68
14			6.53	6.06	8.22	7.54			5.09	5.12							3.218	2.933			5.058	4.901	3.31	3.39	3.54	3.53					3.379	2.964			4.598	4.708	4.497	4.736	5.61	5.5							3.261	3.255	5.95
15
16																	3.553	3.504													4.111	4.125
18																	2.933	2.884													3.273	3.15
20																	6.008	3.601													5.786	3.088
21			5.75	6.01	6.24	6.28			5.38	5.43							4.4	3.7			4.662	4.681	3.42	3.46	3.62	3.52					5.117	4.208			5.205	4.892	5.407	5.15											7.026
[truncated: 17 more columns]

## Sheet: SNT_Full only
Antibodies with fully neutralising activity (SNT)
Days post infection (dpi)	CD4 (1)	CD4 (2)	CD4 (3)	CD4 (4)	CD4 (5)	CD4 (6)	CD4 (7)	CD8 (1)	CD8 (2)	CD8 (3)	CD8 (4)	CD8 (5)	CD8 (6)	CD8 (7)	WC1 (1)	WC1 (2)	WC1 (3)	WC1 (4)	WC1 (5)	WC1 (6)	WC1 (7)	I/C (1)	I/C (2)	I/C (3)	I/C (4)	I/C (5)	I/C (6)	I/C (7)
-3	10	10			10	10	10	10	10	10	10	10	12.6	10	10	10	10	10	10		10	10	10	10			10	10
-2
-1
0		10	10	14.14	12.6	10	10	10	10	10	10	14.14		10	10	10	10	10	10	10	10	10	10		10	10	10	10
1
2
3
4
5
6
7	10	10	10	10	10	10	10	10	10	10	10	10	10	10	10	10	10	10	10	10	10	10	10	10	10	10	10	10
8	12.6	14.14	10	14.14	10		12.6	35.64	10	10	20	10	12.6	10	11.64	10	10	10	15.87	14.14	10	10	10	10	10	10	10
9	10			10													10
10		10	10		14.14			32.53	10	10	47.61	15.87	28.28	10		10		10	10	12.6	12.6	11.74	10	25.94	14.14	12.6	10
11
12		15.87	14.14		25.2			206.59	113.14		253.98	190.32	126.99	35.66		28.28		187.78	63.47	23.47	66.6	138.96	28.28	28.28	90.82		34.37
13																					201.59
14		118.08	11.64		29.52			118.92	70.47		452.55	226.27	187.78	358.99		34.31		113.14	28.28	63.47		187.78	80	47.61	113.14
15
16
17
18
19
20		80	187.78		160			493.67	160		545.33	538.5	253.98					104.92	33.66			320
21																							538.5		186.51
22																137.48

## Sheet: SNT_Full and partial
Antibodies with full and partial neutralising activity (SNT)
Days post infection (dpi)	CD4 (1)	CD4 (2)	CD4 (3)	CD4 (4)	CD4 (5)	CD4 (6)	CD4 (7)	CD8 (1)	CD8 (2)	CD8 (3)	CD8 (4)	CD8 (5)	CD8 (6)	CD8 (7)	WC1 (1)	WC1 (2)	WC1 (3)	WC1 (4)	WC1 (5)	WC1 (6)	WC1 (7)	I/C (1)	I/C (2)	I/C (3)	I/C (4)	I/C (5)	I/C (6)	I/C (7)
-3	12.6	10			10	10	10	10		10	10	10	40	10	10	20	10	10	10		10	10	10	10			10	10
-2
-1
0		10	10	25.2	14.14	10	10	10	10	10	10	15.87		10	10	10	10	10	14.14	11.74	10	22.45	12.6		10	10	10	12.6
1
2
3
4
5
6
7	28.28	10	15.87	20	10	12.6	10	14.14	10	10	14.14	12.6	56.57	10	17.82	10	10	10	10	34.08	15.87	25.2	15.87	14.14	10	14.14	10	20
8	50.4	28.28	20	40	40		14.14	126.99	10	14.14	56.57	100.79	61.69	56.57	63.5	11.74	10	14.14	56.57	63.5	44.9	126.99	28.28	25.2	28.28	28.28	28.28
9	40			56.57						50.4							12.6
10		20	40		46.94			452.55	25.2		452.55	226.27	640	201.59		10		20	44.9	113.14	201.59	201.59	187.78	160	25.2	80	50.4
11
12		56.57	136.33		126.99			1810.19	640		2181.31	1280	1810.19	1140.35		113.14		905.1	320	320	1280	640	507.97	226.27	507.97		507.97
13																					3620.39
14		452.55	253.98		201.59			2031.87	640		3620.39	3620.39	2560	3225.4		507.97		1015.94	452.55	1015.94		3620.39	1612.7	570.18	1280
15
16
17
18
19
20		1280	2031.87		1810.19			3225.4	1810.19		3225.4	3620.39	1810.19					1140.35	806.35			7240.77
21																							3620.39		1015.94
22																1015.94
