# Supplementary material for: Specific T-cell subsets have a role in anti-viral immunity and pathogenesis but not viral dynamics or onwards vector transmission of an important livestock arbovirus
Source: Front Immunol. 2024 Jan 31;15:1328820. doi: 10.3389/fimmu.2024.1328820 (PMC10864546; doi:10.3389/fimmu.2024.1328820)
Supplement: Supplementary file 14 [file DataSheet_14.xlsx]

## Sheet: Correlation analysis
IgM-specific anti-VP7 antibodies					IgG Fc-specific anti-VP7 antibodies
Serum ID	Depletion group	OD ratio	Antibody titre		Serum ID	Depletion group	OD ratio	Antibody titre
Sheep 1, 12 dpi	I/C (1)	24.3852	51200		Sheep 1, 18 dpi	I/C (1)	15.5526	6400
Sheep 2, 12 dpi	CD8 (1)	21.584	25600		Sheep 2, 18 dpi	CD8 (1)	15.2646	12800
Sheep 4 12 dpi	I/C (2)	35.71	6400		Sheep 4 18 dpi	I/C (2)	3.8	400
Sheep 6, 12 dpi	CD8 (2)	39.4116	51200		Sheep 6, 18 dpi	CD8 (2)	9.37092	3200
Sheep 8, 12 dpi	I/C (3)	49	51200		Sheep 9 18 dpi	WC1 (2)	6.4	1600
Sheep 9, 12 dpi	WC1 (2)	9.66363	3200		Sheep 13 18 dpi	CD4 (2)	8.2	3200
Sheep 13, 12 dpi	CD4 (2)	33.4878	6400		Sheep 15 18 dpi	I/C (4)	9.9	1600
Sheep 15, 12 dpi	I/C (4)	24.1762	25600		Sheep 16 18 dpi	WC1 (4)	15.5	12800
Sheep 16 12 dpi	WC1 (4)	20.99	1600		Sheep 17, 18 dpi	WC1 (5)	17.3165	6400
Sheep 17, 12 dpi	WC1 (5)	31.945	12800		Sheep 18, 18 dpi	CD8 (4)	17.2131	6400
Sheep 18, 12 dpi	CD8 (4)	20.2836	6400		Sheep 19 18 dpi	CD4 (3)	8	3200
Sheep 19 12 dpi	CD4 (3)	8.96	800		Sheep 23, 18 dpi	CD4 (5)	12.6192	6400
Sheep 21, 12 dpi	WC1 (6)	37.5987	12800		Sheep 25 18 dpi	CD8 (5)	23.6	51200
Sheep 23 12 dpi	CD4 (5)	18.69	6400		Sheep 26 18 dpi	CD8 (6)	28.3	6400
Sheep 25 12 dpi	CD8 (5)	45.45	51200
Sheep 26 12 dpi	CD8 (6)	51.31	51200
Sheep 27 12 dpi	WC1 (7)	28.81	6400
Sheep 29 12 dpi	I/C (6)	40.02	12800
Sheep 33, 12 dpi	CD8 (7)	40.9126	25600
